# Supplementary material for: Environment-dependent epistasis increases phenotypic diversity in gene regulatory networks
Source: Sci Adv. 2023 May 24;9(21):eadf1773. doi: 10.1126/sciadv.adf1773 (PMC10208579; doi:10.1126/sciadv.adf1773)
Supplement: Supplementary file 2 — Source data [file sciadv.adf1773_source_data.zip]

Archive with 1 entries (1 files):
- adf1773_Source_data.xlsx
