# Supplementary material for: Environment-dependent epistasis increases phenotypic diversity in gene regulatory networks
Source: Sci Adv. 2023 May 24;9(21):eadf1773. doi: 10.1126/sciadv.adf1773 (PMC10208579; doi:10.1126/sciadv.adf1773)
Supplement: Supplementary file 2 — Source data [file sciadv.adf1773_source_data.zip › adf1773_Source_data.xlsx]

## Sheet: Figure 1
		WT		Sensor 1		Sensor 2		Sensor 3		Sensor 4		Sensor 5		Sensor 6		Sensor 7		Sensor 8		Sensor 9		Sensor 10		Regulator 1		Regulator 2		Regulator 3		Regulator 4		Regulator 5		Regulator 6		Regulator 7		Regulator 8		Regulator 9		Regulator 10		Output 1		Output 2		Output 3
arabinose concentration (%)	arabinose concentration	Mean	SD	Mean	SD	Mean	SD	Mean	SD	Mean	SD	Mean	SD	Mean	SD	Mean	SD	Mean	SD	Mean	SD	Mean	SD	Mean	SD	Mean	SD	Mean	SD	Mean	SD	Mean	SD	Mean	SD	Mean	SD	Mean	SD	Mean	SD	Mean	SD	Mean	SD	Mean	SD	Mean	SD
0	low	3137.57	307.117	3912.64	337.988	3377.4	297.65	5476.41	494.966	3030.84	424.569	3190.23	128.382	4074.68	518.869	3357.7	494.424	3529.9	419.349	3717.95	357.358	3739.27	392.261	1443.19	65.4403	3857.06	250.932	2582.01	136.547	3745.1	495.266	3425.08	94.1891	4301.86	107.593	4166.14	305.992	3771.59	432.839	3937.99	501.794	2097.38	236.565	3760.84	518.369	7112.66	950.472	2169.37	199.389
1.2207e-05		3651.98	400.153	3527.47	114.159	3529.38	439.837	5245.27	189.03	3251.29	86.2468	3769.41	292.871	4691.29	696.416	3723.78	731.172	4029.47	277.796	3693.62	997.516	3831.14	137.759	1601.92	273.616	4065.8	568.427	2751.51	308.425	4018.26	854.983	3802.17	687.591	4210.67	542.194	4836.34	300.338	4609.18	537.662	3824.26	103.082	2169.92	347.336	3903.96	212.686	7763.74	211.533	2323.75	140.983
2.44141e-05		3593.5	401.859	3932.29	198.937	4186.45	378.191	4842.52	453.081	3495.38	183.003	3416.5	730.848	3877.03	770.346	3787.67	215.584	3899.57	358.322	3889.03	89.5976	4148.98	610.977	1911.35	259.455	4008.12	399.152	2638.32	244.015	3876.93	488.844	4087.1	287.467	4733	775.04	4483.39	692.584	4585.41	717.983	4466.02	560.387	2318.8	208.632	3707.76	410.498	6973.95	314.061	2585	153.328
4.88281e-05		4100.84	504.537	4854.73	288.534	4693.92	83.4233	5297.63	925.472	4105.56	476.745	4111.27	498.98	4051.21	602.654	4004.74	504.243	4459.43	403.943	3924.2	1043.23	4394.25	530.22	2094.44	56.828	4510.8	51.9169	3522.26	549.305	4890.52	389.384	5074.39	730.097	5480.83	623.609	5015.27	592.015	5430.15	645.485	5850.02	870.997	2883.22	413.202	4265.63	98.2696	8016.55	549.796	2719.94	100.699
9.76563e-05		4676.82	315.596	5763.96	769.966	5215.52	336.069	6091.92	605.022	4402.23	390.82	4897.67	570.759	5466.67	803.796	4345.77	569.661	4842.89	189.067	4856.38	453.426	4384.72	972.486	3230.84	98.6009	6404.53	294.908	4701.93	215.731	5267.48	538.196	6981.55	479.518	6274.76	300.862	6479.94	357.49	5510.36	506.153	6818.9	1243.97	2806.87	169.597	5007.49	452.223	9335.47	641.051	3015.49	447.667
0.000195313	medium	4832.39	692.508	5556.49	841.807	4741.57	813.46	7849.88	608.354	4919.83	374.282	5317.14	384.162	6015.08	580.818	4924.28	181.728	5893.27	873.627	6055.86	776.319	5561.97	535.613	4761.69	696.516	6453.14	756.743	4671.63	637.869	5887.8	537.362	7479.67	491.719	5992.32	216.833	6976.37	757.25	5675.76	640.701	7030.16	860.155	2972.27	448.133	4681.05	525.106	9770.19	1295.59	2992.61	288.751
0.000390625		3847.28	322.082	4148.06	384.051	3076.98	235.598	6730.7	636.174	4195.74	652.387	4475.17	866.88	5285.86	1196.95	5156.52	697.701	5006.48	1019.24	5640.22	1294.22	5718.5	1243.89	3903.27	606.199	4975.06	988.592	3821.67	539.862	4551.2	722.269	6114.48	1323.35	5597.7	1058.21	5425.31	774.55	4118.96	580.619	5640.69	530.224	2553.79	176.754	3526.27	164.091	8740.76	714.876	2609.95	128.771
0.00078125		3411.29	452.679	3384.71	176.119	2705.75	490.712	6983.85	278.695	3723	132.205	3828.92	313.175	4908.77	379.68	5291.2	395.268	4909.53	642.741	5680.79	1080.48	5607.77	1225.61	3561.74	343.914	4158.5	456.72	2974.69	483.545	4026.98	593.916	5187.84	906.092	4759.86	429.647	5135.26	666.124	3687.48	307.542	4850.77	672.317	2213.48	312.503	3084.74	294.546	8088.72	547.738	2253.58	233.743
0.0015625		2831.42	403.388	3425.86	512.729	2272.92	166.305	7429.48	1045.79	3236.08	216.146	3491.75	241.38	4442.5	807.26	4920.05	762.697	4526.47	835.061	5093.35	664.815	5058.29	734.838	3464.57	373.96	4027.7	107.66	3218.23	412.734	3849.3	131.493	4528.66	427.067	4177.99	396.267	4363.43	451.824	2844.01	236.125	4206.5	116.359	1946.6	350.856	2497.92	246.638	6716.9	185.53	2082.81	161.698
0.003125		2566.18	312.11	3065.55	294.82	1878.68	477.256	6456.01	139.689	3003.57	283.014	3394.54	251.556	4349.47	199.259	5057.94	904.599	3824.95	179.574	5115.92	717.18	4540.63	545.614	2981.43	276.398	3363.39	275.121	2629.88	145.654	3381.91	412.188	3924.32	147.636	3930.02	187.077	3838.04	233.955	2536.2	180.034	3677.68	187.095	1470.01	62.3271	2236.43	648.255	6996.55	576.81	1609.93	169.188
0.00625		2334.2	324.881	2548.26	226.218	1712.24	415.596	5596.23	446.858	2796.53	102.748	2727.58	528.191	3873.02	633.945	3743.51	403.768	3444	909.14	4526.19	459.952	4564.89	676.482	2503.52	107.365	3384.47	166.742	2384.31	415.365	2643.97	939.843	3833.52	456.141	3866.69	316.331	3360.71	398.819	2228.51	215.038	3606.51	136.561	1772.46	109.473	2047.64	308.77	6726.19	681.871	1543	297.143
0.0125		2248.01	290.026	2546.74	284.678	1714.78	367.726	5928.29	508.217	2709.78	68.5413	3072.86	41.4441	3836.81	116.571	4432.98	525.349	3208.05	806.623	4430.98	910.493	5001.91	230.312	2109.55	111.151	3287.45	385.987	2389.33	177.611	2669.34	535.068	3592.7	364.273	3336.36	184.148	3181.83	413.809	2080.07	56.5981	3280.15	693.26	1764.91	219.093	1889.04	140.716	5984.78	161.196	1377.91	144.189
0.025		2151.74	249.383	2512.59	312.961	1538.53	229.332	6028.9	1303.3	2553.32	29.6012	3098.02	206.454	3838.95	539.847	3870.88	271.602	3661.68	821.399	4302.04	750.557	4423.37	833.082	2405.4	334.924	3191.62	297.878	2323.46	139.282	2580.12	294.538	3473.42	445.501	3641.68	225.218	3636.92	346.003	2196.92	94.9103	2967.68	154.834	1209.91	179.387	1821.95	96.0219	5460.65	189.48	1544.06	65.967
0.05		2179.24	262.782	2384.54	196.42	1381.61	299.964	6095.4	863.171	2843.26	109.197	2883.39	119.435	3664.34	369.909	4506.09	643.445	3602.44	377.981	4451.11	949.628	4136.27	257.4	2375.4	222.539	3096.85	372.244	2182.89	100.913	2742.79	330.817	3347.28	531.236	3112.08	568.34	2973.64	332.913	2001.61	299.547	3017.14	134.511	1402.38	177.623	1649.57	94.3539	5694.89	306.805	1297.83	166.389
0.1		2084.48	204.921	2344.11	84.2127	1334.33	259.848	5370.28	265.513	2595.95	365.935	2508.55	460.39	3785.61	811.8	3766.98	850.074	3392.87	130.105	4229.11	225.506	4516.2	466.866	2284.12	281.079	3175.34	149.002	1964.76	370.064	2761.47	290.757	3211.86	96.4437	3737.99	519.633	3008.13	220.595	2030.14	358.333	2785.15	493.869	1355.4	150.913	1837.62	100.107	6131.73	265.369	1064.9	114.69
0.2	high	1984.2	356.692	2200.28	477.18	1154.99	290.561	6081.29	980.546	2495.53	8.41538	2671.22	400.953	3477.35	225.026	3796.44	672.867	3016.82	75.4381	4751.22	56.2144	4162.28	718.748	2099.11	52.6247	2980.6	326.409	1987.13	150.641	2703.67	286.365	3166.94	279.857	3227.72	257.997	2819.71	134.248	1834.53	424.756	2536.97	537.988	1214.64	73.102	1366.97	169.418	5938.85	490.238	1137.47	182.731
		Mean = normailized mean fluorescence of three replicates
		SD = standard deviation from three replicates
[truncated: 114 more columns]

## Sheet: Figure 2
genotype	genotype category	inducer level	obs_fluo_mean	obs_SD	exp_mean	exp_SD	obs_rel	exp_rel	epistasis (obs_rel - exp_rel)	p_value	q_value	significant epistasis (q_value <0.05)
WT	single	low	3138	307	NA	NA	0	NA	NA	NA	NA	NA
S1	single	low	3912	338	NA	NA	0.0957459	NA	NA	NA	NA	NA
S2	single	low	3683	534	NA	NA	0.0695488	NA	NA	NA	NA	NA
S3	single	low	5475	495	NA	NA	0.241731	NA	NA	NA	NA	NA
S4	single	low	3030	424	NA	NA	-0.0152103	NA	NA	NA	NA	NA
S5	single	low	3190	128	NA	NA	0.00713774	NA	NA	NA	NA	NA
S6	single	low	4074	519	NA	NA	0.113368	NA	NA	NA	NA	NA
S7	single	low	3357	494	NA	NA	0.0292984	NA	NA	NA	NA	NA
S8	single	low	3529	419	NA	NA	0.0509987	NA	NA	NA	NA	NA
S9	single	low	3717	357	NA	NA	0.0735396	NA	NA	NA	NA	NA
S10	single	low	3738	392	NA	NA	0.0759864	NA	NA	NA	NA	NA
R1	single	low	1447	66	NA	NA	-0.336184	NA	NA	NA	NA	NA
R2	single	low	3866	252	NA	NA	0.0906089	NA	NA	NA	NA	NA
R3	single	low	2588	137	NA	NA	-0.0836887	NA	NA	NA	NA	NA
R4	single	low	3754	496	NA	NA	0.0778413	NA	NA	NA	NA	NA
R5	single	low	3433	94	NA	NA	0.0390209	NA	NA	NA	NA	NA
R6	single	low	4312	108	NA	NA	0.138026	NA	NA	NA	NA	NA
R7	single	low	4176	307	NA	NA	0.124108	NA	NA	NA	NA	NA
R8	single	low	3780	434	NA	NA	0.0808389	NA	NA	NA	NA	NA
R9	single	low	3947	503	NA	NA	0.0996142	NA	NA	NA	NA	NA
R10	single	low	2454	310	NA	NA	-0.106778	NA	NA	NA	NA	NA
O1	single	low	3770	520	NA	NA	0.0796884	NA	NA	NA	NA	NA
O2	single	low	7129	953	NA	NA	0.356376	NA	NA	NA	NA	NA
O3	single	low	2174	200	NA	NA	-0.159393	NA	NA	NA	NA	NA
O4	single	low	3321	623	NA	NA	0.0246159	NA	NA	NA	NA	NA
O5	single	low	3242	368	NA	NA	0.0141601	NA	NA	NA	NA	NA
O6	single	low	2486	459	NA	NA	-0.101152	NA	NA	NA	NA	NA
O7	single	low	5175	453	NA	NA	0.217257	NA	NA	NA	NA	NA
O8	single	low	4560	243	NA	NA	0.162312	NA	NA	NA	NA	NA
O9	single	low	4920	324	NA	NA	0.195312	NA	NA	NA	NA	NA
O10	single	low	1948	90	NA	NA	-0.207064	NA	NA	NA	NA	NA
WT	single	medium	4832	693	NA	NA	0	NA	NA	NA	NA	NA
S1	single	medium	5555	842	NA	NA	0.0605571	NA	NA	NA	NA	NA
S2	single	medium	5176	967	NA	NA	0.0298673	NA	NA	NA	NA	NA
S3	single	medium	7848	608	NA	NA	0.210632	NA	NA	NA	NA	NA
S4	single	medium	4919	374	NA	NA	0.0077499	NA	NA	NA	NA	NA
S5	single	medium	5316	384	NA	NA	0.0414581	NA	NA	NA	NA	NA
S6	single	medium	6014	581	NA	NA	0.0950365	NA	NA	NA	NA	NA
S7	single	medium	4923	419	NA	NA	0.00810291	NA	NA	NA	NA	NA
S8	single	medium	5892	873	NA	NA	0.0861358	NA	NA	NA	NA	NA
S9	single	medium	6055	776	NA	NA	0.0979872	NA	NA	NA	NA	NA
S10	single	medium	5561	535	NA	NA	0.061026	NA	NA	NA	NA	NA
R1	single	medium	4773	698	NA	NA	-0.0053355	NA	NA	NA	NA	NA
R2	single	medium	6468	759	NA	NA	0.126643	NA	NA	NA	NA	NA
R3	single	medium	4683	639	NA	NA	-0.0136028	NA	NA	NA	NA	NA
R4	single	medium	5902	539	NA	NA	0.0868723	NA	NA	NA	NA	NA
R5	single	medium	7497	493	NA	NA	0.190761	NA	NA	NA	NA	NA
R6	single	medium	6006	217	NA	NA	0.0944584	NA	NA	NA	NA	NA
R7	single	medium	6993	759	NA	NA	0.160537	NA	NA	NA	NA	NA
R8	single	medium	5689	642	NA	NA	0.070909	NA	NA	NA	NA	NA
R9	single	medium	7047	862	NA	NA	0.163877	NA	NA	NA	NA	NA
R10	single	medium	3360	556	NA	NA	-0.157788	NA	NA	NA	NA	NA
O1	single	medium	4692	526	NA	NA	-0.0127689	NA	NA	NA	NA	NA
O2	single	medium	9793	1299	NA	NA	0.306789	NA	NA	NA	NA	NA
O3	single	medium	3000	289	NA	NA	-0.207006	NA	NA	NA	NA	NA
O4	single	medium	4894	269	NA	NA	0.00553704	NA	NA	NA	NA	NA
O5	single	medium	4970	396	NA	NA	0.0122295	NA	NA	NA	NA	NA
O6	single	medium	3946	255	NA	NA	-0.0879698	NA	NA	NA	NA	NA
O7	single	medium	7204	578	NA	NA	0.173447	NA	NA	NA	NA	NA
O8	single	medium	7071	306	NA	NA	0.165354	NA	NA	NA	NA	NA
O9	single	medium	7021	420	NA	NA	0.162272	NA	NA	NA	NA	NA
O10	single	medium	3094	73	NA	NA	-0.193607	NA	NA	NA	NA	NA
WT	single	high	1984	357	NA	NA	0	NA	NA	NA	NA	NA
S1	single	high	2200	477	NA	NA	0.044881	NA	NA	NA	NA	NA
S2	single	high	2268	54	NA	NA	0.0581014	NA	NA	NA	NA	NA
S3	single	high	6080	980	NA	NA	0.486362	NA	NA	NA	NA	NA
S4	single	high	2495	8	NA	NA	0.0995289	NA	NA	NA	NA	NA
S5	single	high	2671	401	NA	NA	0.129132	NA	NA	NA	NA	NA
S6	single	high	3477	225	NA	NA	0.243663	NA	NA	NA	NA	NA
S7	single	high	3796	673	NA	NA	0.281785	NA	NA	NA	NA	NA
S8	single	high	3016	75	NA	NA	0.18189	NA	NA	NA	NA	NA
S9	single	high	4750	56	NA	NA	0.379152	NA	NA	NA	NA	NA
S10	single	high	4161	719	NA	NA	0.321656	NA	NA	NA	NA	NA
R1	single	high	2104	53	NA	NA	0.0255041	NA	NA	NA	NA	NA
R2	single	high	2988	327	NA	NA	0.177839	NA	NA	NA	NA	NA
R3	single	high	1992	151	NA	NA	0.00174767	NA	NA	NA	NA	NA
R4	single	high	2710	287	NA	NA	0.135428	NA	NA	NA	NA	NA
R5	single	high	3174	281	NA	NA	0.204065	NA	NA	NA	NA	NA
R6	single	high	3235	259	NA	NA	0.212333	NA	NA	NA	NA	NA
R7	single	high	2826	135	NA	NA	0.15363	NA	NA	NA	NA	NA
R8	single	high	1839	426	NA	NA	-0.0329599	NA	NA	NA	NA	NA
R9	single	high	2543	539	NA	NA	0.107805	NA	NA	NA	NA	NA
R10	single	high	1546	183	NA	NA	-0.108332	NA	NA	NA	NA	NA
O1	single	high	1370	170	NA	NA	-0.160821	NA	NA	NA	NA	NA
O2	single	high	5953	491	NA	NA	0.477194	NA	NA	NA	NA	NA
O3	single	high	1140	183	NA	NA	-0.240637	NA	NA	NA	NA	NA
O4	single	high	1774	169	NA	NA	-0.0485881	NA	NA	NA	NA	NA
O5	single	high	1603	306	NA	NA	-0.0926081	NA	NA	NA	NA	NA
O6	single	high	1583	279	NA	NA	-0.0980608	NA	NA	NA	NA	NA
O7	single	high	3327	319	NA	NA	0.224511	NA	NA	NA	NA	NA
O8	single	high	3322	130	NA	NA	0.223858	NA	NA	NA	NA	NA
O9	single	high	2532	315	NA	NA	0.105922	NA	NA	NA	NA	NA
O10	single	high	1746	302	NA	NA	-0.0554974	NA	NA	NA	NA	NA
R1_O1	pairwise	low	1091	252	1730	303	-0.458828	-0.258607	-0.200221	0.0483961	0.029969	Yes
R2_O1	pairwise	low	1798	263	4623	837	-0.241863	0.168271	-0.410134	0.00506677	0.0152158	Yes
R3_O1	pairwise	low	1811	217	3094	548	-0.238734	-0.00613263	-0.232602	0.0195993	0.0186948	Yes
R4_O1	pairwise	low	920	124	4488	963	-0.532865	0.1554	-0.688265	0.00312397	0.0152158	Yes
R5_O1	pairwise	low	1911	66	4105	703	-0.215392	0.11666	-0.332052	0.00576128	0.0152158	Yes
R6_O1	pairwise	low	1431	303	5156	881	-0.341013	0.21566	-0.556673	0.00228208	0.0152158	Yes
R7_O1	pairwise	low	2011	73	4993	920	-0.193241	0.201709	-0.394949	0.00500341	0.0152158	Yes
R8_O1	pairwise	low	3816	111	4520	923	0.0849554	0.158485	-0.0735301	0.259859	0.0962666	No
R9_O1	pairwise	low	2185	332	4720	999	-0.157201	0.177289	-0.334491	0.0140215	0.0166175	Yes
R10_O1	pairwise	low	1391	491	2514	511	-0.353326	-0.0962877	-0.257038	0.051653	0.0310715	Yes
R1_O2	pairwise	low	9144	513	3271	562	0.464483	0.0180276	0.446456	0.000181057	0.0152158	Yes
R2_O2	pairwise	low	7187	977	8742	1556	0.359895	0.444958	-0.0850632	0.216548	0.0834539	No
R3_O2	pairwise	low	8359	743	5852	1017	0.425501	0.270651	0.15485	0.0261116	0.0211975	Yes
R4_O2	pairwise	low	7597	853	8489	1799	0.383989	0.432204	-0.0482144	0.481079	0.154406	No
R5_O2	pairwise	low	9436	2053	7763	1303	0.478135	0.393377	0.0847583	0.299251	0.106798	No
R6_O2	pairwise	low	6155	1415	9751	1633	0.292575	0.492396	-0.199821	0.0448991	0.0287687	Yes
R7_O2	pairwise	low	7520	150	9443	1711	0.379565	0.478457	-0.0988921	0.124489	0.0565422	No
R8_O2	pairwise	low	11881	537	8549	1723	0.5782	0.435262	0.142938	0.0329702	0.0238897	Yes
R9_O2	pairwise	low	6631	341	8926	1865	0.324926	0.454004	-0.129078	0.104047	0.0497808	Yes
R10_O2	pairwise	low	7071	737	4754	953	0.352828	0.180406	0.172422	0.029074	0.0224917	Yes
R1_O3	pairwise	low	587	45	998	141	-0.728015	-0.497522	-0.230492	0.00858699	0.0154794	Yes
R2_O3	pairwise	low	902	184	2666	398	-0.541446	-0.0707928	-0.470654	0.00222996	0.0152158	Yes
R3_O3	pairwise	low	2010	179	1785	258	-0.193457	-0.245015	0.0515578	0.282394	0.102168	No
R4_O3	pairwise	low	1296	242	2589	488	-0.384048	-0.0835209	-0.300527	0.0147148	0.0168251	Yes
R5_O3	pairwise	low	1047	88	2368	324	-0.476706	-0.122271	-0.354435	0.00242324	0.0152158	Yes
R6_O3	pairwise	low	844	316	2974	406	-0.57031	-0.023312	-0.546999	0.00200246	0.0152158	Yes
R7_O3	pairwise	low	1525	375	2880	441	-0.313383	-0.0372605	-0.276123	0.0154218	0.0169624	Yes
R8_O3	pairwise	low	2291	159	2607	460	-0.136628	-0.0805119	-0.0561159	0.323693	0.113104	No
R9_O3	pairwise	low	1215	181	2722	504	-0.412077	-0.0617648	-0.350312	0.00819492	0.0153837	Yes
R10_O3	pairwise	low	1440	189	1450	254	-0.33829	-0.335285	-0.00300551	0.958995	0.262203	No
R1_O4	pairwise	low	658	169	1524	330	-0.678427	-0.313668	-0.364759	0.0155313	0.017039	Yes
R2_O4	pairwise	low	2070	382	4072	901	-0.180683	0.113155	-0.293837	0.0239429	0.020364	Yes
R3_O4	pairwise	low	1983	193	2726	594	-0.19933	-0.0611271	-0.138203	0.108393	0.0510871	No
R4_O4	pairwise	low	1773	192	3954	986	-0.247944	0.100384	-0.348328	0.0197645	0.0187673	Yes
R5_O4	pairwise	low	1864	268	3616	771	-0.226207	0.0615755	-0.287783	0.0205161	0.0190541	Yes
R6_O4	pairwise	low	2135	383	4542	968	-0.167255	0.160594	-0.327849	0.016066	0.017091	Yes
R7_O4	pairwise	low	2306	117	4399	985	-0.133794	0.146701	-0.280495	0.0216814	0.0193119	Yes
R8_O4	pairwise	low	3503	537	3982	958	0.0477872	0.103448	-0.0556611	0.492031	0.157249	No
R9_O4	pairwise	low	1839	146	4158	1027	-0.232071	0.122232	-0.354303	0.0179614	0.0180489	Yes
R10_O4	pairwise	low	2393	252	2214	531	-0.11771	-0.151475	0.0337651	0.625759	0.188099	No
R1_O5	pairwise	low	1661	41	1488	233	-0.276283	-0.32405	0.0477667	0.274041	0.100038	No
R2_O5	pairwise	low	2865	257	3976	649	-0.0395283	0.102793	-0.142322	0.051019	0.0308134	Yes
R3_O5	pairwise	low	3220	219	2662	423	0.0112029	-0.0714449	0.0826478	0.112337	0.0524321	No
R4_O5	pairwise	low	2553	135	3861	771	-0.0896021	0.0900469	-0.179649	0.0443671	0.0285147	Yes
R5_O5	pairwise	low	2999	361	3531	538	-0.0196765	0.0512448	-0.0709213	0.228029	0.0868663	No
R6_O5	pairwise	low	2542	196	4435	673	-0.0914774	0.150241	-0.241718	0.00946499	0.0155729	Yes
R7_O5	pairwise	low	3661	243	4295	716	0.0669468	0.13631	-0.0693634	0.220057	0.0844208	No
R8_O5	pairwise	low	6161	228	3888	734	0.292998	0.0930733	0.199925	0.00687532	0.0152158	Yes
R9_O5	pairwise	low	2534	139	4060	798	-0.0928463	0.111873	-0.204719	0.0309919	0.0230272	Yes
R10_O5	pairwise	low	1447	247	2162	405	-0.336184	-0.161797	-0.174387	0.0593817	0.033954	Yes
R1_O6	pairwise	low	1245	277	1140	244	-0.401484	-0.439748	0.0382645	0.648063	0.193474	No
R2_O6	pairwise	low	1998	187	3048	667	-0.196057	-0.012638	-0.183419	0.0584681	0.0336753	Yes
R3_O6	pairwise	low	1985	324	2040	440	-0.198892	-0.187023	-0.0118697	0.870067	0.243579	No
R4_O6	pairwise	low	2279	242	2960	732	-0.138909	-0.0253612	-0.113547	0.200774	0.0791178	No
R5_O6	pairwise	low	1216	175	2707	571	-0.411719	-0.0641647	-0.347555	0.0124061	0.016212	Yes
R6_O6	pairwise	low	1254	178	3399	716	-0.398355	0.0346982	-0.433054	0.00730455	0.0152735	Yes
R7_O6	pairwise	low	2063	437	3292	729	-0.182154	0.0208069	-0.202961	0.0664465	0.0365437	Yes
R8_O6	pairwise	low	3893	675	2980	711	0.0936315	-0.0224367	0.116068	0.182039	0.0738614	No
R9_O6	pairwise	low	1753	471	3112	762	-0.252871	-0.00361335	-0.249258	0.0583318	0.0336462	Yes
R10_O6	pairwise	low	1935	458	1657	394	-0.209972	-0.27733	0.0673585	0.470081	0.151849	No
R1_O7	pairwise	low	2619	109	2375	330	-0.0785174	-0.120989	0.0424719	0.29082	0.10457	No
R2_O7	pairwise	low	3982	121	6346	930	0.103448	0.305847	-0.202399	0.0120059	0.0161569	Yes
R3_O7	pairwise	low	4616	750	4248	601	0.167613	0.131532	0.0360813	0.543472	0.169561	No
R4_O7	pairwise	low	4119	786	6162	1148	0.118139	0.293069	-0.17493	0.0637522	0.0356301	Yes
R5_O7	pairwise	low	4819	482	5635	756	0.186304	0.254241	-0.067937	0.190067	0.0762659	No
R6_O7	pairwise	low	3258	264	7078	946	0.0162981	0.353258	-0.336959	0.00252995	0.0152158	Yes
R7_O7	pairwise	low	6013	311	6855	1031	0.282438	0.339355	-0.0569163	0.247103	0.0925842	No
R8_O7	pairwise	low	7920	1261	6206	1082	0.402072	0.296159	0.105913	0.148521	0.0638463	No
R9_O7	pairwise	low	5066	865	6479	1185	0.208012	0.314855	-0.106843	0.17061	0.0706966	No
R10_O7	pairwise	low	4258	430	3451	597	0.132553	0.041292	0.0912607	0.130266	0.0582213	No
R1_O8	pairwise	low	3659	327	2092	252	0.0667095	-0.176091	0.242801	0.00277048	0.0152158	Yes
R2_O8	pairwise	low	4759	368	5592	721	0.180863	0.250914	-0.0700515	0.149272	0.0640492	No
R3_O8	pairwise	low	5458	664	3743	462	0.240381	0.0765669	0.163814	0.0213503	0.0192419	Yes
R4_O8	pairwise	low	6053	311	5429	939	0.285318	0.238067	0.0472508	0.335945	0.116342	No
R5_O8	pairwise	low	4902	188	4965	570	0.19372	0.199266	-0.00554595	0.864578	0.242242	No
R6_O8	pairwise	low	4268	812	6236	712	0.133571	0.298253	-0.164682	0.0343046	0.0245857	Yes
R7_O8	pairwise	low	5421	423	6040	806	0.237426	0.284384	-0.0469575	0.30415	0.107877	No
R8_O8	pairwise	low	6356	270	5468	874	0.306531	0.241176	0.0653554	0.16798	0.0699096	No
R9_O8	pairwise	low	4193	293	5709	966	0.125872	0.259907	-0.134035	0.0599731	0.0342161	Yes
R10_O8	pairwise	low	4476	328	3041	482	0.154237	-0.0136365	0.167874	0.0130208	0.016212	Yes
R1_O9	pairwise	low	2563	217	2257	285	-0.0879043	-0.143121	0.055217	0.213075	0.0826605	No
R2_O9	pairwise	low	3129	125	6033	812	-0.00124738	0.28388	-0.285128	0.00360529	0.0152158	Yes
R3_O9	pairwise	low	4711	542	4039	522	0.17646	0.109621	0.0668393	0.196823	0.0780243	No
R4_O9	pairwise	low	3146	635	5858	1038	0.00110578	0.271096	-0.269991	0.0181426	0.0180539	Yes
R5_O9	pairwise	low	3673	591	5357	649	0.068368	0.232269	-0.163901	0.0292982	0.0225326	Yes
R6_O9	pairwise	low	3692	514	6729	811	0.0706088	0.331298	-0.260689	0.00540404	0.0152158	Yes
R7_O9	pairwise	low	3835	555	6516	905	0.0871124	0.317328	-0.230216	0.01193	0.0161561	Yes
R8_O9	pairwise	low	8714	808	5899	971	0.443565	0.274125	0.169439	0.0181506	0.0180539	Yes
R9_O9	pairwise	low	4196	449	6159	1069	0.126183	0.292857	-0.166675	0.0427116	0.0279087	Yes
R10_O9	pairwise	low	3554	298	3281	535	0.0540645	0.0193533	0.0347112	0.483123	0.154825	No
R1_O10	pairwise	low	1792	301	894	105	-0.243315	-0.545315	0.302	0.00816625	0.0153837	Yes
R2_O10	pairwise	low	3261	34	2389	302	0.0166979	-0.118437	0.135135	0.00765281	0.0153278	Yes
R3_O10	pairwise	low	2662	147	1599	193	-0.0714449	-0.292804	0.22136	0.00161703	0.0152158	Yes
R4_O10	pairwise	low	2980	212	2320	396	-0.0224367	-0.131165	0.108728	0.0636424	0.035616	Yes
R5_O10	pairwise	low	2196	190	2121	237	-0.155021	-0.170112	0.0150917	0.69092	0.202879	No
R6_O10	pairwise	low	2906	234	2665	296	-0.0333573	-0.0709557	0.0375984	0.330659	0.115003	No
R7_O10	pairwise	low	3183	445	2580	337	0.0061837	-0.0850332	0.0912169	0.134669	0.0595564	No
R8_O10	pairwise	low	3591	279	2336	368	0.0585625	-0.12818	0.186743	0.00926021	0.0155729	Yes
R9_O10	pairwise	low	3307	416	2439	408	0.0227813	-0.109441	0.132222	0.0613167	0.0346461	Yes
R10_O10	pairwise	low	3559	411	1299	203	0.054675	-0.383044	0.437719	0.00103218	0.0152158	Yes
S1_O1	pairwise	low	2228	368	4689	890	-0.148738	0.174427	-0.323165	0.0114576	0.0159162	Yes
S2_O1	pairwise	low	2273	372	4048	772	-0.140054	0.110588	-0.250641	0.0230114	0.0198016	Yes
S3_O1	pairwise	low	2201	302	6563	1258	-0.154033	0.320449	-0.474482	0.00428641	0.0152158	Yes
S4_O1	pairwise	low	2164	267	3632	797	-0.161396	0.0634929	-0.224889	0.0389698	0.02652	Yes
S5_O1	pairwise	low	1599	278	3823	664	-0.292804	0.0857514	-0.378556	0.00588072	0.0152158	Yes
S6_O1	pairwise	low	2280	293	4883	1033	-0.138718	0.192034	-0.330752	0.0137083	0.0164828	Yes
S7_O1	pairwise	low	1580	331	4024	902	-0.297996	0.108005	-0.406001	0.0116388	0.0159442	Yes
S8_O1	pairwise	low	2347	351	4231	874	-0.12614	0.12979	-0.25593	0.0257083	0.0209941	Yes
S9_O1	pairwise	low	1977	312	4456	866	-0.200646	0.152292	-0.352939	0.00955639	0.0155729	Yes
S10_O1	pairwise	low	2392	419	4481	892	-0.117892	0.154722	-0.272614	0.0213636	0.0192419	Yes
S1_O2	pairwise	low	15173	1696	8868	1657	0.684419	0.451173	0.233246	0.00998775	0.0155729	Yes
S2_O2	pairwise	low	14409	2767	7655	1436	0.661981	0.387292	0.274689	0.0199033	0.0188489	Yes
S3_O2	pairwise	low	12317	2630	12413	2342	0.593852	0.597224	-0.00337181	0.964605	0.262985	No
S4_O2	pairwise	low	8365	1812	6870	1490	0.425813	0.340304	0.0855092	0.33162	0.115185	No
S5_O2	pairwise	low	12247	2260	7231	1232	0.591377	0.362545	0.228831	0.0279067	0.0220259	Yes
S6_O2	pairwise	low	12590	2872	9236	1929	0.603373	0.468831	0.134542	0.168425	0.0700302	No
S7_O2	pairwise	low	9734	2227	7611	1687	0.491638	0.384789	0.10685	0.258474	0.095821	No
S8_O2	pairwise	low	8248	1617	8001	1631	0.419696	0.406491	0.0132044	0.861295	0.241515	No
S9_O2	pairwise	low	8350	1850	8427	1614	0.425034	0.42902	-0.00398652	0.959283	0.262213	No
S10_O2	pairwise	low	11745	2315	8476	1662	0.5732	0.431538	0.141662	0.117879	0.0541334	No
S1_O3	pairwise	low	1466	282	2705	432	-0.330519	-0.0644857	-0.266033	0.0141477	0.0167011	Yes
S2_O3	pairwise	low	1209	424	2335	375	-0.414227	-0.128366	-0.285861	0.0261619	0.0212219	Yes
S3_O3	pairwise	low	1446	364	3786	613	-0.336485	0.0815277	-0.418012	0.00472672	0.0152158	Yes
S4_O3	pairwise	low	1448	447	2095	407	-0.335884	-0.175469	-0.160415	0.137395	0.0603949	No
S5_O3	pairwise	low	1130	224	2205	309	-0.443574	-0.153244	-0.29033	0.00816831	0.0153837	Yes
S6_O3	pairwise	low	1737	537	2817	521	-0.256853	-0.0468661	-0.209987	0.0667567	0.0366281	Yes
S7_O3	pairwise	low	1474	346	2321	463	-0.328155	-0.130978	-0.197178	0.0641075	0.035685	Yes
S8_O3	pairwise	low	1222	191	2440	437	-0.409582	-0.109263	-0.300319	0.0114798	0.0159162	Yes
S9_O3	pairwise	low	1667	728	2570	424	-0.274717	-0.0867198	-0.187998	0.136956	0.0603143	No
S10_O3	pairwise	low	1606	630	2585	440	-0.290907	-0.0841924	-0.206715	0.0919686	0.0455814	Yes
S1_O4	pairwise	low	3425	286	4131	944	0.0380076	0.119402	-0.0813946	0.28284	0.102249	No
S2_O4	pairwise	low	2202	571	3566	817	-0.153836	0.0555284	-0.209364	0.0768044	0.0402696	Yes
S3_O4	pairwise	low	1607	267	5782	1330	-0.290637	0.265425	-0.556062	0.00596237	0.0152158	Yes
S4_O4	pairwise	low	2168	584	3200	812	-0.160594	0.00849704	-0.169091	0.148448	0.0638463	No
S5_O4	pairwise	low	1992	597	3368	725	-0.197364	0.0307191	-0.228083	0.064139	0.035685	Yes
S6_O4	pairwise	low	1964	560	4302	1062	-0.203511	0.137017	-0.340529	0.027968	0.0220577	Yes
S7_O4	pairwise	low	2244	665	3545	914	-0.14563	0.0529633	-0.198593	0.116969	0.053899	No
S8_O4	pairwise	low	2100	294	3727	904	-0.174434	0.0747065	-0.24914	0.0413704	0.0274594	Yes
S9_O4	pairwise	low	2317	409	3925	912	-0.131727	0.0971867	-0.228914	0.0494888	0.0303244	Yes
S10_O4	pairwise	low	1662	304	3948	932	-0.276022	0.0997242	-0.375746	0.0156178	0.0170609	Yes
S1_O5	pairwise	low	3079	435	4033	697	-0.00824325	0.108975	-0.117219	0.114647	0.053115	No
S2_O5	pairwise	low	5555	86	3482	605	0.248031	0.0451758	0.202855	0.00419157	0.0152158	Yes
S3_O5	pairwise	low	4563	715	5646	987	0.162598	0.255088	-0.0924904	0.198612	0.078497	No
S4_O5	pairwise	low	5062	700	3124	641	0.207669	-0.00194191	0.209611	0.0240879	0.0203652	Yes
S5_O5	pairwise	low	4615	662	3289	510	0.167519	0.0204109	0.147108	0.0514625	0.0309923	Yes
S6_O5	pairwise	low	2820	232	4201	826	-0.0464038	0.1267	-0.173104	0.0494151	0.0302969	Yes
S7_O5	pairwise	low	5325	1088	3461	727	0.229667	0.0425487	0.187118	0.0691477	0.037474	Yes
S8_O5	pairwise	low	1852	508	3639	696	-0.229012	0.0643291	-0.293341	0.0229198	0.0197817	Yes
S9_O5	pairwise	low	1882	422	3833	682	-0.222033	0.0868859	-0.308919	0.0135481	0.0163784	Yes
S10_O5	pairwise	low	1749	441	3855	705	-0.253863	0.0893714	-0.343235	0.0118145	0.0160803	Yes
S1_O6	pairwise	low	3413	565	3092	699	0.0364833	-0.00641345	0.0428968	0.56967	0.175556	No
S2_O6	pairwise	low	4449	986	2669	605	0.151609	-0.0703044	0.221914	0.0560903	0.0327847	Yes
S3_O6	pairwise	low	3282	362	4328	986	0.0194856	0.139634	-0.120149	0.159637	0.0672339	No
S4_O6	pairwise	low	2676	541	2395	603	-0.0691668	-0.117347	0.0481806	0.580367	0.178226	No
S5_O6	pairwise	low	3203	749	2521	537	0.008904	-0.0950801	0.103984	0.269189	0.0987836	No
S6_O6	pairwise	low	2374	282	3220	788	-0.121172	0.0112029	-0.132375	0.154871	0.065781	No
S7_O6	pairwise	low	2728	122	2653	678	-0.0608086	-0.0729157	0.0121071	0.85961	0.241107	No
S8_O6	pairwise	low	3506	29	2789	671	0.048159	-0.0512044	0.0993634	0.138139	0.0606274	No
S9_O6	pairwise	low	2899	47	2938	676	-0.0344047	-0.0286011	-0.00580358	0.92539	0.255003	No
S10_O6	pairwise	low	2642	76	2955	691	-0.0747201	-0.0260955	-0.0486247	0.479041	0.153999	No
S1_O7	pairwise	low	5680	838	6438	1011	0.257695	0.312098	-0.0544026	0.373985	0.126843	No
S2_O7	pairwise	low	5208	1030	5557	878	0.220018	0.248187	-0.0281694	0.678256	0.200222	No
S3_O7	pairwise	low	5295	368	9011	1436	0.227213	0.45812	-0.230907	0.0122356	0.016201	Yes
S4_O7	pairwise	low	5578	677	4987	957	0.249826	0.201186	0.0486391	0.431828	0.141696	No
S5_O7	pairwise	low	4900	469	5249	721	0.193543	0.223424	-0.0298805	0.520932	0.164142	No
S6_O7	pairwise	low	7265	888	6704	1226	0.364583	0.329681	0.0349016	0.555889	0.172065	No
S7_O7	pairwise	low	5559	534	5525	1090	0.248344	0.245679	0.00266439	0.96363	0.262923	No
S8_O7	pairwise	low	6375	323	5808	1028	0.307827	0.267374	0.0404536	0.413645	0.136983	No
S9_O7	pairwise	low	5513	216	6117	995	0.244735	0.289886	-0.0451505	0.362263	0.123545	No
S10_O7	pairwise	low	4774	416	6152	1034	0.182229	0.292363	-0.110134	0.0989243	0.047918	Yes
S1_O8	pairwise	low	4385	541	5672	800	0.145317	0.257083	-0.111767	0.0821951	0.0419996	Yes
S2_O8	pairwise	low	5668	568	4896	695	0.256777	0.193188	0.0635884	0.210542	0.0820713	No
S3_O8	pairwise	low	4706	404	7939	1139	0.175999	0.403113	-0.227114	0.00978145	0.0155729	Yes
S4_O8	pairwise	low	4920	155	4394	786	0.195312	0.146207	0.0491051	0.318952	0.111782	No
S5_O8	pairwise	low	4614	195	4625	548	0.167425	0.168459	-0.00103415	0.975439	0.264704	No
S6_O8	pairwise	low	5713	115	5907	999	0.260211	0.274714	-0.0145027	0.755053	0.218539	No
S7_O8	pairwise	low	4459	164	4868	899	0.152585	0.190698	-0.0381131	0.481497	0.154446	No
S8_O8	pairwise	low	5369	181	5117	833	0.23324	0.212362	0.020878	0.635602	0.190517	No
S9_O8	pairwise	low	5588	959	5390	793	0.250603	0.234936	0.0156676	0.796513	0.227164	No
S10_O8	pairwise	low	4417	232	5421	829	0.148474	0.237426	-0.088952	0.113489	0.0527624	No
S1_O9	pairwise	low	5871	770	6120	895	0.272059	0.290098	-0.0180393	0.73339	0.213266	No
S2_O9	pairwise	low	5264	419	5283	778	0.224663	0.226228	-0.00156473	0.972077	0.264268	No
S3_O9	pairwise	low	4865	232	8566	1273	0.19043	0.436125	-0.245695	0.0077391	0.0153278	Yes
S4_O9	pairwise	low	5360	687	4741	868	0.232512	0.179217	0.0532948	0.387625	0.130462	No
S5_O9	pairwise	low	5041	109	4990	622	0.205864	0.201448	0.00441615	0.895511	0.248789	No
S6_O9	pairwise	low	5042	826	6373	1106	0.20595	0.307691	-0.101741	0.170229	0.0706434	No
S7_O9	pairwise	low	4918	320	5252	991	0.195136	0.223672	-0.0285362	0.608145	0.184282	No
S8_O9	pairwise	low	5025	70	5521	924	0.204483	0.245365	-0.0408817	0.406349	0.135248	No
S9_O9	pairwise	low	4989	196	5815	885	0.201361	0.267897	-0.0665362	0.189629	0.0761772	No
S10_O9	pairwise	low	4592	684	5849	923	0.165349	0.270429	-0.10508	0.130969	0.0583866	No
S1_O10	pairwise	low	3355	373	2423	335	0.0290396	-0.1123	0.141339	0.0322856	0.0235979	Yes
S2_O10	pairwise	low	5257	222	2092	292	0.224085	-0.176091	0.400176	0.000116766	0.0152158	Yes
S3_O10	pairwise	low	2494	385	3392	478	-0.0997565	0.0338029	-0.133559	0.0643792	0.0357612	Yes
S4_O10	pairwise	low	3546	294	1877	332	0.0530858	-0.223189	0.276274	0.00285941	0.0152158	Yes
S5_O10	pairwise	low	4721	313	1976	228	0.177381	-0.200866	0.378247	0.000252746	0.0152158	Yes
S6_O10	pairwise	low	3328	461	2524	422	0.0255304	-0.0945636	0.120094	0.0897935	0.0449009	Yes
S7_O10	pairwise	low	4007	646	2080	380	0.106166	-0.17859	0.284756	0.0112179	0.0159162	Yes
S8_O10	pairwise	low	5241	401	2186	351	0.222761	-0.157003	0.379764	0.00057769	0.0152158	Yes
S9_O10	pairwise	low	3906	147	2303	333	0.0950793	-0.134359	0.229438	0.00158635	0.0152158	Yes
S10_O10	pairwise	low	2323	86	2316	349	-0.130604	-0.131914	0.00131065	0.974708	0.264642	No
R1_S1	pairwise	low	1835	137	1799	249	-0.233017	-0.241622	0.00860491	0.837079	0.236046	No
R2_S1	pairwise	low	1570	78	4809	701	-0.300753	0.185402	-0.486155	0.00135329	0.0152158	Yes
R3_S1	pairwise	low	2286	182	3219	453	-0.137577	0.011068	-0.148645	0.0296497	0.0226211	Yes
R4_S1	pairwise	low	3827	265	4670	868	0.0862055	0.172664	-0.0864584	0.182931	0.0741091	No
R5_S1	pairwise	low	2112	30	4271	570	-0.171959	0.133877	-0.305836	0.00280663	0.0152158	Yes
R6_S1	pairwise	low	2019	142	5364	713	-0.191517	0.232836	-0.424352	0.00134339	0.0152158	Yes
R7_S1	pairwise	low	1832	118	5195	778	-0.233727	0.218933	-0.45266	0.00177664	0.0152158	Yes
R8_S1	pairwise	low	3777	206	4703	817	0.080494	0.175722	-0.095228	0.129706	0.0580269	No
R9_S1	pairwise	low	1921	256	4910	896	-0.213126	0.194429	-0.407554	0.00513769	0.0152158	Yes
R10_S1	pairwise	low	1930	149	2615	451	-0.211096	-0.0791812	-0.131914	0.0669146	0.036667	Yes
R1_S2	pairwise	low	1961	601	1553	216	-0.204175	-0.305481	0.101306	0.330559	0.115003	No
R2_S2	pairwise	low	1604	247	4151	610	-0.291449	0.1215	-0.412948	0.00257722	0.0152158	Yes
R3_S2	pairwise	low	2468	453	2779	394	-0.104308	-0.0527644	-0.0515434	0.42032	0.138931	No
R4_S2	pairwise	low	1320	243	4031	752	-0.376079	0.10876	-0.484839	0.00402406	0.0152158	Yes
R5_S2	pairwise	low	2369	208	3686	496	-0.122088	0.0699024	-0.19199	0.013251	0.0162389	Yes
R6_S2	pairwise	low	1959	207	4630	621	-0.204619	0.168928	-0.373547	0.00211468	0.0152158	Yes
R7_S2	pairwise	low	4411	339	4484	676	0.147884	0.155013	-0.00712855	0.875328	0.244733	No
R8_S2	pairwise	low	5008	1090	4059	709	0.203011	0.111766	0.0912453	0.274837	0.100262	No
R9_S2	pairwise	low	2048	396	4238	777	-0.185323	0.130508	-0.315831	0.0121616	0.0161835	Yes
R10_S2	pairwise	low	3035	52	2257	391	-0.0144942	-0.143121	0.128627	0.0268713	0.0215154	Yes
R1_S3	pairwise	low	979	104	2519	354	-0.50587	-0.0954248	-0.410445	0.00194216	0.0152158	Yes
R2_S3	pairwise	low	2746	38	6731	998	-0.0579524	0.331427	-0.389379	0.00229966	0.0152158	Yes
R3_S3	pairwise	low	1275	341	4506	646	-0.391143	0.157138	-0.548281	0.00156027	0.0152158	Yes
R4_S3	pairwise	low	1878	282	6536	1227	-0.222957	0.318659	-0.541616	0.00304641	0.0152158	Yes
R5_S3	pairwise	low	2378	106	5977	813	-0.120441	0.27983	-0.400271	0.00160579	0.0152158	Yes
R6_S3	pairwise	low	1357	31	7508	1017	-0.364073	0.378871	-0.742944	0.000470175	0.0152158	Yes
R7_S3	pairwise	low	2082	226	7271	1106	-0.178172	0.364941	-0.543113	0.00134827	0.0152158	Yes
R8_S3	pairwise	low	4411	114	6582	1157	0.147884	0.321705	-0.173821	0.0318435	0.0233955	Yes
R9_S3	pairwise	low	2493	116	6873	1267	-0.0999307	0.340493	-0.440424	0.00397217	0.0152158	Yes
R10_S3	pairwise	low	2483	228	3660	639	-0.101676	0.0668281	-0.168504	0.0397538	0.0267936	Yes
R1_S4	pairwise	low	779	173	1394	246	-0.605115	-0.35239	-0.252725	0.0239712	0.0203652	Yes
R2_S4	pairwise	low	2562	507	3725	681	-0.0880738	0.0744733	-0.162547	0.0766012	0.0401955	Yes
R3_S4	pairwise	low	2146	783	2494	446	-0.165023	-0.0997565	-0.0652667	0.540184	0.168793	No
R4_S4	pairwise	low	1082	123	3617	782	-0.462426	0.0616956	-0.524121	0.0051683	0.0152158	Yes
R5_S4	pairwise	low	1462	230	3308	573	-0.331706	0.0229126	-0.354618	0.0066134	0.0152158	Yes
R6_S4	pairwise	low	2068	103	4155	717	-0.181102	0.121918	-0.30302	0.00754195	0.0153091	Yes
R7_S4	pairwise	low	3000	556	4024	748	-0.0195317	0.108005	-0.127537	0.129788	0.058032	No
R8_S4	pairwise	low	2377	351	3643	750	-0.120624	0.0648062	-0.18543	0.0570977	0.0331525	Yes
R9_S4	pairwise	low	1368	111	3804	811	-0.360567	0.0835876	-0.444154	0.00672349	0.0152158	Yes
R10_S4	pairwise	low	937	367	2026	415	-0.524913	-0.190013	-0.3349	0.0271593	0.0216471	Yes
R1_S5	pairwise	low	1039	259	1467	169	-0.480037	-0.330223	-0.149815	0.0745933	0.0395362	Yes
R2_S5	pairwise	low	984	189	3921	487	-0.503658	0.0967439	-0.600402	0.000622783	0.0152158	Yes
R3_S5	pairwise	low	1629	245	2625	310	-0.284732	-0.0775236	-0.207208	0.0120056	0.0161569	Yes
R4_S5	pairwise	low	1800	155	3807	645	-0.24138	0.0839299	-0.32531	0.00633892	0.0152158	Yes
R5_S5	pairwise	low	1169	105	3482	381	-0.428838	0.0451758	-0.474014	0.000533124	0.0152158	Yes
R6_S5	pairwise	low	1699	187	4373	475	-0.26646	0.144127	-0.410586	0.000818111	0.0152158	Yes
R7_S5	pairwise	low	1753	375	4235	545	-0.252871	0.1302	-0.383071	0.00289283	0.0152158	Yes
R8_S5	pairwise	low	5202	614	3834	598	0.219517	0.0869992	0.132518	0.0506139	0.0307275	Yes
R9_S5	pairwise	low	1901	115	4004	663	-0.217671	0.105841	-0.323512	0.00564265	0.0152158	Yes
R10_S5	pairwise	low	2067	183	2132	330	-0.181312	-0.167866	-0.0134467	0.780288	0.223324	No
R1_S6	pairwise	low	3457	189	1874	313	0.0420464	-0.223883	0.26593	0.00169189	0.0152158	Yes
R2_S6	pairwise	low	1223	404	5008	868	-0.409226	0.203011	-0.612238	0.00238059	0.0152158	Yes
R3_S6	pairwise	low	3145	401	3353	567	0.000968	0.0287806	-0.0278129	0.631303	0.189412	No
R4_S6	pairwise	low	2059	382	4863	1012	-0.182997	0.190251	-0.373248	0.010907	0.0159162	Yes
R5_S6	pairwise	low	3450	121	4447	725	0.0411662	0.151414	-0.110248	0.0785691	0.0406578	Yes
R6_S6	pairwise	low	995	227	5586	908	-0.49883	0.250448	-0.749278	0.00105244	0.0152158	Yes
R7_S6	pairwise	low	2360	263	5410	955	-0.123741	0.236544	-0.360285	0.00595267	0.0152158	Yes
R8_S6	pairwise	low	2181	201	4897	967	-0.157997	0.193277	-0.351274	0.00888571	0.0155564	Yes
R9_S6	pairwise	low	970	183	5113	1048	-0.509881	0.212023	-0.721904	0.00251815	0.0152158	Yes
R10_S6	pairwise	low	1113	194	2723	534	-0.450158	-0.0616053	-0.388552	0.00799658	0.0153837	Yes
R1_S7	pairwise	low	1829	219	1544	282	-0.234439	-0.308006	0.0735664	0.238984	0.0899909	No
R2_S7	pairwise	low	3394	264	4127	777	0.0340589	0.118982	-0.0849226	0.196745	0.078023	No
R3_S7	pairwise	low	2662	240	2763	510	-0.0714449	-0.0552721	-0.0161728	0.771782	0.221794	No
R4_S7	pairwise	low	2037	265	4007	885	-0.187662	0.106166	-0.293828	0.0209544	0.0191189	Yes
R5_S7	pairwise	low	2209	315	3665	656	-0.152457	0.067421	-0.219878	0.025689	0.0209941	Yes
R6_S7	pairwise	low	1880	360	4603	822	-0.222495	0.166388	-0.388883	0.00627265	0.0152158	Yes
R7_S7	pairwise	low	2409	496	4458	853	-0.114816	0.152487	-0.267303	0.0228247	0.0197482	Yes
R8_S7	pairwise	low	7684	441	4036	851	0.388934	0.109298	0.279636	0.00274264	0.0152158	Yes
R9_S7	pairwise	low	1810	168	4214	918	-0.238974	0.128042	-0.367016	0.0111458	0.0159162	Yes
R10_S7	pairwise	low	1898	274	2244	471	-0.218357	-0.14563	-0.0727266	0.333156	0.115604	No
R1_S8	pairwise	low	858	245	1623	260	-0.563166	-0.286334	-0.276831	0.0206725	0.0191189	Yes
R2_S8	pairwise	low	1921	315	4339	725	-0.213126	0.140737	-0.353862	0.00609455	0.0152158	Yes
R3_S8	pairwise	low	1667	261	2904	473	-0.274717	-0.0336563	-0.241061	0.0165944	0.0172445	Yes
R4_S8	pairwise	low	1537	293	4213	855	-0.309979	0.127939	-0.437918	0.00684681	0.0152158	Yes
R5_S8	pairwise	low	1931	446	3853	602	-0.210871	0.0891461	-0.300017	0.0113048	0.0159162	Yes
R6_S8	pairwise	low	1642	244	4839	754	-0.28128	0.188103	-0.469382	0.00220717	0.0152158	Yes
R7_S8	pairwise	low	2370	393	4686	799	-0.121905	0.174149	-0.296054	0.0107804	0.0159162	Yes
R8_S8	pairwise	low	2327	364	4243	814	-0.129857	0.13102	-0.260877	0.0204433	0.0190537	Yes
R9_S8	pairwise	low	1490	365	4430	885	-0.323467	0.149751	-0.473217	0.00600844	0.0152158	Yes
R10_S8	pairwise	low	1784	298	2359	450	-0.245258	-0.123925	-0.121333	0.138751	0.0606732	No
R1_S9	pairwise	low	1220	234	1710	247	-0.410293	-0.263657	-0.146636	0.0671667	0.0367584	Yes
R2_S9	pairwise	low	1143	160	4570	694	-0.438607	0.163263	-0.60187	0.00113266	0.0152158	Yes
R3_S9	pairwise	low	2135	168	3059	450	-0.167255	-0.0110735	-0.156182	0.0290553	0.0224917	Yes
R4_S9	pairwise	low	1703	223	4437	845	-0.265438	0.150436	-0.415875	0.00562246	0.0152158	Yes
R5_S9	pairwise	low	5227	418	4058	568	0.2216	0.111659	0.10994	0.0454193	0.0290061	Yes
R6_S9	pairwise	low	5517	392	5097	711	0.24505	0.210662	0.0343884	0.420903	0.139024	No
R7_S9	pairwise	low	1195	206	4936	768	-0.419285	0.196722	-0.616007	0.00123413	0.0152158	Yes
R8_S9	pairwise	low	3474	151	4469	799	0.0441769	0.153557	-0.109381	0.101409	0.0488568	Yes
R9_S9	pairwise	low	1095	181	4666	873	-0.457239	0.172292	-0.629531	0.00226714	0.0152158	Yes
R10_S9	pairwise	low	1479	307	2485	441	-0.326685	-0.101327	-0.225358	0.0315918	0.0232932	Yes
R1_S10	pairwise	low	1853	212	1720	259	-0.228778	-0.261124	0.032347	0.529124	0.166226	No
R2_S10	pairwise	low	1861	451	4596	724	-0.226907	0.165727	-0.392634	0.00514455	0.0152158	Yes
R3_S10	pairwise	low	1552	267	3077	470	-0.305761	-0.00852544	-0.297236	0.00812244	0.0153837	Yes
R4_S10	pairwise	low	1048	253	4463	871	-0.476292	0.152974	-0.629266	0.00285489	0.0152158	Yes
R5_S10	pairwise	low	1056	178	4081	596	-0.472989	0.114114	-0.587103	0.00108758	0.0152158	Yes
R6_S10	pairwise	low	972	187	5126	746	-0.508987	0.213126	-0.722112	0.00072703	0.0152158	Yes
R7_S10	pairwise	low	2154	181	4964	800	-0.163407	0.199179	-0.362586	0.0040434	0.0152158	Yes
R8_S10	pairwise	low	1762	307	4494	826	-0.250647	0.15598	-0.406627	0.00580783	0.0152158	Yes
R9_S10	pairwise	low	1229	270	4693	900	-0.407101	0.174798	-0.581899	0.00308708	0.0152158	Yes
R10_S10	pairwise	low	2139	354	2499	456	-0.166442	-0.0988867	-0.0675555	0.340861	0.117734	No
R1_O1	pairwise	medium	4617	299	4613	1077	-0.0197671	-0.0201435	0.00037642	0.995351	0.268859	No
R2_O1	pairwise	medium	3877	238	6252	1354	-0.0956311	0.111892	-0.207523	0.0402486	0.0269716	Yes
R3_O1	pairwise	medium	4148	68	4526	1030	-0.0662882	-0.0284124	-0.0378758	0.560369	0.173097	No
R4_O1	pairwise	medium	2623	196	5704	1162	-0.265329	0.0720526	-0.337381	0.0105894	0.0158932	Yes
R5_O1	pairwise	medium	5083	347	7246	1403	0.0219932	0.175971	-0.153978	0.060544	0.0344128	Yes
R6_O1	pairwise	medium	3228	398	5805	1078	-0.175193	0.0796753	-0.254869	0.017777	0.0179498	Yes
R7_O1	pairwise	medium	4251	306	6758	1433	-0.0556358	0.145691	-0.201327	0.0414156	0.0274594	Yes
R8_O1	pairwise	medium	5048	150	5498	1178	0.0189924	0.0560778	-0.0370854	0.547439	0.170452	No
R9_O1	pairwise	medium	4871	574	6811	1494	0.0034912	0.149084	-0.145593	0.103713	0.0497111	Yes
R10_O1	pairwise	medium	2739	244	2879	681	-0.246535	-0.224885	-0.0216496	0.754311	0.218444	No
R1_O2	pairwise	medium	14624	730	9628	2350	0.480939	0.299409	0.18153	0.0245272	0.0204315	Yes
R2_O2	pairwise	medium	10495	606	13048	2973	0.336856	0.431417	-0.0945615	0.218743	0.0841149	No
R3_O2	pairwise	medium	10275	807	9446	2251	0.327655	0.291121	0.0365339	0.580563	0.178234	No
R4_O2	pairwise	medium	10048	1710	11905	2567	0.317953	0.391602	-0.0736498	0.355917	0.121934	No
R5_O2	pairwise	medium	12793	1358	15124	3117	0.422845	0.49554	-0.0726943	0.300734	0.107146	No
R6_O2	pairwise	medium	7821	1973	12116	2407	0.209135	0.399232	-0.190097	0.0751475	0.03969	Yes
R7_O2	pairwise	medium	10414	416	14106	3152	0.333491	0.465277	-0.131786	0.114623	0.053115	No
R8_O2	pairwise	medium	13174	757	11476	2589	0.435591	0.375664	0.0599271	0.336854	0.11658	No
R9_O2	pairwise	medium	11115	563	14215	3276	0.361783	0.46862	-0.106837	0.181545	0.0738032	No
R10_O2	pairwise	medium	10277	24	6010	1483	0.327739	0.0947475	0.232992	0.00758153	0.0153266	Yes
R1_O3	pairwise	medium	1728	90	2949	668	-0.446583	-0.214452	-0.232131	0.0349294	0.0248305	Yes
R2_O3	pairwise	medium	1691	187	3997	835	-0.455983	-0.0823928	-0.373591	0.00953435	0.0155729	Yes
R3_O3	pairwise	medium	3358	262	2893	637	-0.158046	-0.222778	0.0647323	0.307199	0.10864	No
R4_O3	pairwise	medium	2136	58	3647	713	-0.354526	-0.122191	-0.232335	0.0216088	0.0193082	Yes
R5_O3	pairwise	medium	2449	58	4632	857	-0.295138	-0.0183584	-0.27678	0.0116738	0.0159506	Yes
R6_O3	pairwise	medium	1470	119	3711	655	-0.51681	-0.114636	-0.402174	0.00431129	0.0152158	Yes
R7_O3	pairwise	medium	2303	129	4321	882	-0.321833	-0.0485427	-0.27329	0.0172305	0.0176173	Yes
R8_O3	pairwise	medium	3046	420	3515	726	-0.200397	-0.138202	-0.0621954	0.387629	0.130462	No
R9_O3	pairwise	medium	2904	163	4354	922	-0.22113	-0.0452385	-0.175892	0.0550941	0.0324037	Yes
R10_O3	pairwise	medium	2144	171	1841	422	-0.352902	-0.419073	0.066171	0.313269	0.110307	No
R1_O4	pairwise	medium	3432	89	4812	1020	-0.14858	-0.00180131	-0.146778	0.0798582	0.0411654	Yes
R2_O4	pairwise	medium	3115	182	6521	1260	-0.190669	0.130187	-0.320856	0.00977826	0.0155729	Yes
R3_O4	pairwise	medium	3285	409	4721	970	-0.167592	-0.0100929	-0.157499	0.077434	0.0403929	Yes
R4_O4	pairwise	medium	2924	341	5950	1063	-0.21815	0.09039	-0.30854	0.00934364	0.0155729	Yes
R5_O4	pairwise	medium	4009	294	7558	1263	-0.0810909	0.19428	-0.275371	0.00903529	0.0155729	Yes
R6_O4	pairwise	medium	3059	209	6055	955	-0.198547	0.0979872	-0.296535	0.0060539	0.0152158	Yes
R7_O4	pairwise	medium	3510	331	7050	1326	-0.13882	0.164062	-0.302882	0.0109363	0.0159162	Yes
R8_O4	pairwise	medium	4308	175	5735	1093	-0.0498512	0.0744065	-0.124258	0.0893235	0.0446871	Yes
R9_O4	pairwise	medium	3298	305	7104	1395	-0.165876	0.167376	-0.333252	0.0099069	0.0155729	Yes
R10_O4	pairwise	medium	3104	283	3003	646	-0.192205	-0.206572	0.0143664	0.816314	0.231494	No
R1_O5	pairwise	medium	6375	259	4887	1074	0.120353	0.00491541	0.115438	0.0800031	0.0412199	Yes
R2_O5	pairwise	medium	5099	131	6622	1335	0.0233581	0.136862	-0.113504	0.12065	0.0550217	No
R3_O5	pairwise	medium	6302	660	4794	1023	0.115351	-0.0034289	0.11878	0.0984829	0.0478565	Yes
R4_O5	pairwise	medium	4680	124	6042	1134	-0.0138811	0.0970538	-0.110935	0.107477	0.0508438	No
R5_O5	pairwise	medium	8255	720	7676	1356	0.23259	0.201008	0.0315821	0.549269	0.170726	No
R6_O5	pairwise	medium	4032	368	6149	1033	-0.0786064	0.104678	-0.183284	0.0287348	0.0224438	Yes
R7_O5	pairwise	medium	6705	824	7159	1408	0.142272	0.170725	-0.0284536	0.654984	0.194938	No
R8_O5	pairwise	medium	6874	514	5825	1160	0.153083	0.081169	0.0719136	0.225402	0.0861389	No
R9_O5	pairwise	medium	4821	633	7215	1476	-0.00099	0.174109	-0.175099	0.0612056	0.0346205	Yes
R10_O5	pairwise	medium	3640	323	3050	680	-0.123026	-0.199827	0.0768015	0.246174	0.0923017	No
R1_O6	pairwise	medium	5695	563	3879	833	0.0713668	-0.0954071	0.166774	0.0352374	0.0249987	Yes
R2_O6	pairwise	medium	4521	259	5257	1032	-0.0288924	0.0366111	-0.0655035	0.297011	0.106179	No
R3_O6	pairwise	medium	3732	311	3806	793	-0.112185	-0.103658	-0.00852715	0.887676	0.247331	No
R4_O6	pairwise	medium	4195	177	4796	872	-0.061395	-0.00324775	-0.0581472	0.30699	0.108639	No
R5_O6	pairwise	medium	3875	331	6093	1039	-0.0958552	0.100704	-0.196559	0.0243833	0.0203952	Yes
R6_O6	pairwise	medium	3035	162	4882	788	-0.201968	0.00447085	-0.206439	0.0164477	0.0171863	Yes
R7_O6	pairwise	medium	4330	366	5683	1086	-0.047639	0.0704507	-0.11809	0.11033	0.0517288	No
R8_O6	pairwise	medium	4996	293	4624	895	0.0144955	-0.0191091	0.0336046	0.531441	0.166655	No
R9_O6	pairwise	medium	4300	405	5727	1142	-0.0506585	0.0738003	-0.124459	0.110965	0.0519442	No
R10_O6	pairwise	medium	3574	317	2421	528	-0.130972	-0.300132	0.16916	0.0315915	0.0232932	Yes
R1_O7	pairwise	medium	8838	742	7083	1558	0.262227	0.16609	0.0961368	0.15295	0.0652284	No
R2_O7	pairwise	medium	6414	693	9598	1938	0.123002	0.298054	-0.175052	0.0552583	0.0324607	Yes
R3_O7	pairwise	medium	7975	473	6949	1484	0.217604	0.157795	0.0598084	0.317564	0.111406	No
R4_O7	pairwise	medium	7662	490	8757	1646	0.200215	0.258228	-0.0580132	0.331402	0.115185	No
R5_O7	pairwise	medium	8653	297	11125	1969	0.25304	0.362173	-0.109133	0.09796	0.0476925	Yes
R6_O7	pairwise	medium	4460	1167	8913	1500	-0.0347921	0.265897	-0.300689	0.01537	0.0169601	Yes
R7_O7	pairwise	medium	9148	325	10377	2043	0.277199	0.331945	-0.0547457	0.361628	0.123408	No
R8_O7	pairwise	medium	9847	692	8442	1683	0.309177	0.242318	0.0668586	0.2521	0.094021	No
R9_O7	pairwise	medium	7817	820	10457	2142	0.208913	0.33528	-0.126367	0.116962	0.053899	No
R10_O7	pairwise	medium	6036	483	4421	986	0.0966223	-0.0386064	0.135229	0.0634585	0.0355887	Yes
R1_O8	pairwise	medium	8747	636	6952	1456	0.257732	0.157983	0.0997494	0.122004	0.055591	No
R2_O8	pairwise	medium	6091	589	9422	1792	0.100562	0.290016	-0.189455	0.0377104	0.0260506	Yes
R3_O8	pairwise	medium	7737	1038	6821	1382	0.204446	0.149721	0.0547245	0.410594	0.136163	No
R4_O8	pairwise	medium	7392	1627	8596	1508	0.184635	0.250169	-0.0655344	0.400415	0.133823	No
R5_O8	pairwise	medium	7337	1000	10920	1786	0.181392	0.354096	-0.172704	0.0387094	0.0264455	Yes
R6_O8	pairwise	medium	6033	1024	8749	1348	0.0964064	0.257831	-0.161425	0.0498734	0.0304537	Yes
R7_O8	pairwise	medium	8247	493	10186	1884	0.232169	0.323877	-0.0917077	0.159698	0.0672339	No
R8_O8	pairwise	medium	7858	465	8287	1554	0.211185	0.23427	-0.0230853	0.670673	0.198666	No
R9_O8	pairwise	medium	7904	533	10264	1985	0.21372	0.32719	-0.11347	0.11761	0.0540973	No
R10_O8	pairwise	medium	6859	356	4340	922	0.152134	-0.0466372	0.198771	0.0115601	0.0159402	Yes
R1_O9	pairwise	medium	7404	548	6902	1473	0.185339	0.154848	0.0304915	0.609564	0.184553	No
R2_O9	pairwise	medium	6111	273	9354	1821	0.101985	0.28687	-0.184885	0.0380096	0.0261542	Yes
R3_O9	pairwise	medium	7657	247	6772	1401	0.199932	0.14659	0.0533417	0.341902	0.118016	No
R4_O9	pairwise	medium	5258	586	8535	1538	0.0366937	0.247077	-0.210383	0.0260873	0.0211941	Yes
R5_O9	pairwise	medium	7245	641	10842	1830	0.175911	0.350982	-0.175071	0.032494	0.0236751	Yes
R6_O9	pairwise	medium	5392	344	8686	1386	0.047623	0.254693	-0.20707	0.0161944	0.0171065	Yes
R7_O9	pairwise	medium	6733	252	10113	1917	0.144082	0.320753	-0.176671	0.0388623	0.0265155	Yes
R8_O9	pairwise	medium	9116	562	8227	1580	0.275677	0.231115	0.0445628	0.410472	0.136163	No
R9_O9	pairwise	medium	8658	859	10191	2016	0.253291	0.32409	-0.0707992	0.292319	0.104794	No
R10_O9	pairwise	medium	5092	570	4309	933	0.0227615	-0.0497504	0.0725119	0.282608	0.102211	No
R1_O10	pairwise	medium	5201	499	3042	627	0.0319599	-0.200968	0.232928	0.00954238	0.0155729	Yes
R2_O10	pairwise	medium	4246	1037	4123	770	-0.0561469	-0.0689136	0.0127667	0.876989	0.245002	No
R3_O10	pairwise	medium	4341	616	2985	595	-0.0465371	-0.209183	0.162645	0.0517791	0.0311295	Yes
R4_O10	pairwise	medium	3800	507	3762	646	-0.104343	-0.108708	0.00436481	0.939969	0.258074	No
R5_O10	pairwise	medium	5427	276	4779	762	0.0504329	-0.00478989	0.0552228	0.238322	0.0898059	No
R6_O10	pairwise	medium	3898	43	3828	573	-0.0932851	-0.101155	0.00786991	0.8432	0.237581	No
R7_O10	pairwise	medium	5170	371	4457	809	0.0293636	-0.0350843	0.0644479	0.237567	0.0896175	No
R8_O10	pairwise	medium	5185	168	3626	667	0.0306218	-0.124699	0.155321	0.0171641	0.0175664	Yes
R9_O10	pairwise	medium	6602	317	4491	853	0.135549	-0.0317839	0.167332	0.015891	0.0170609	Yes
R10_O10	pairwise	medium	5061	283	1899	398	0.0201094	-0.405602	0.425711	0.000360027	0.0152158	Yes
S1_O1	pairwise	medium	4813	575	5383	1275	-0.00171106	0.0468975	-0.0486085	0.519211	0.163895	No
S2_O1	pairwise	medium	4122	361	4593	1149	-0.0690189	-0.0220305	-0.0469885	0.535332	0.167482	No
S3_O1	pairwise	medium	3834	937	7605	1505	-0.100475	0.196972	-0.297447	0.0211256	0.0191668	Yes
S4_O1	pairwise	medium	5295	540	4766	941	0.039739	-0.00597289	0.0457119	0.445927	0.14534	No
S5_O1	pairwise	medium	4542	441	5151	1009	-0.0268798	0.0277646	-0.0546444	0.392352	0.131546	No
S6_O1	pairwise	medium	5005	741	5827	1201	0.0152772	0.0813181	-0.0660409	0.370101	0.125907	No
S7_O1	pairwise	medium	2972	626	4770	886	-0.211078	-0.00560855	-0.20547	0.0454372	0.0290061	Yes
S8_O1	pairwise	medium	5570	671	5709	1340	0.0617283	0.0724331	-0.0107048	0.880155	0.245625	No
S9_O1	pairwise	medium	3164	610	5867	1306	-0.18389	0.0842892	-0.26818	0.0314361	0.023274	Yes
S10_O1	pairwise	medium	4769	538	5388	1110	-0.0056996	0.0473007	-0.0530003	0.433794	0.142247	No
S1_O2	pairwise	medium	18718	4028	11235	2777	0.588133	0.366446	0.221686	0.0570326	0.033133	Yes
S2_O2	pairwise	medium	15710	3547	9587	2492	0.512049	0.297556	0.214493	0.0707106	0.0380149	Yes
S3_O2	pairwise	medium	17228	4422	15872	3335	0.552108	0.516505	0.0356032	0.693339	0.203305	No
S4_O2	pairwise	medium	13707	3259	9948	2085	0.452815	0.313609	0.139207	0.167692	0.0698203	No
S5_O2	pairwise	medium	17764	3962	10751	2239	0.565414	0.347322	0.218092	0.055857	0.0327028	Yes
S6_O2	pairwise	medium	18571	5088	12162	2650	0.584708	0.400878	0.18383	0.125091	0.0566544	No
S7_O2	pairwise	medium	13499	3410	9957	1979	0.446175	0.314002	0.132173	0.194682	0.0774288	No
S8_O2	pairwise	medium	11779	2198	11916	2922	0.386981	0.392004	-0.00502207	0.95137	0.260524	No
S9_O2	pairwise	medium	11711	2951	12245	2861	0.384467	0.403832	-0.0193648	0.832985	0.235207	No
S10_O2	pairwise	medium	17884	3478	11246	2449	0.568338	0.366871	0.201467	0.0539322	0.0319917	Yes
S1_O3	pairwise	medium	2970	1008	3441	791	-0.21137	-0.147442	-0.0639282	0.558939	0.172755	No
S2_O3	pairwise	medium	2816	706	2937	715	-0.234494	-0.216223	-0.0182713	0.844972	0.237953	No
S3_O3	pairwise	medium	2748	843	4862	921	-0.24511	0.00268803	-0.247798	0.0427015	0.0279087	Yes
S4_O3	pairwise	medium	3219	1103	3047	575	-0.176406	-0.200254	0.0238485	0.822487	0.232805	No
S5_O3	pairwise	medium	2783	1091	3293	617	-0.239614	-0.166535	-0.0730785	0.519826	0.164039	No
S6_O3	pairwise	medium	3429	1301	3725	738	-0.148959	-0.113001	-0.0359588	0.749031	0.217169	No
S7_O3	pairwise	medium	2416	914	3050	539	-0.30103	-0.199827	-0.101203	0.359179	0.122812	No
S8_O3	pairwise	medium	2937	809	3650	831	-0.216223	-0.121834	-0.0943889	0.34696	0.11941	No
S9_O3	pairwise	medium	3113	656	3751	807	-0.190948	-0.10998	-0.0809679	0.347878	0.11953	No
S10_O3	pairwise	medium	2679	751	3445	682	-0.256154	-0.146938	-0.109217	0.261025	0.0964911	No
S1_O4	pairwise	medium	5745	970	5615	1211	0.0751631	0.0652228	0.00994027	0.891635	0.247974	No
S2_O4	pairwise	medium	3483	729	4791	1103	-0.142173	-0.00370076	-0.138473	0.161771	0.0678623	No
S3_O4	pairwise	medium	2629	691	7932	1364	-0.264336	0.215256	-0.479592	0.00386583	0.0152158	Yes
S4_O4	pairwise	medium	4032	1155	4971	852	-0.0786064	0.0123168	-0.0909232	0.320453	0.112233	No
S5_O4	pairwise	medium	4369	857	5373	912	-0.0437449	0.0460899	-0.0898348	0.237013	0.0894727	No
S6_O4	pairwise	medium	3325	871	6078	1103	-0.162335	0.0996338	-0.261969	0.0274595	0.0217873	Yes
S7_O4	pairwise	medium	3558	803	4976	786	-0.132921	0.0127534	-0.145674	0.0941364	0.0463456	Yes
S8_O4	pairwise	medium	3842	768	5955	1271	-0.0995696	0.0907548	-0.190324	0.0693548	0.0375543	Yes
S9_O4	pairwise	medium	4138	926	6119	1224	-0.0673364	0.102554	-0.16989	0.0890579	0.0445966	Yes
S10_O4	pairwise	medium	2913	598	5620	1019	-0.219786	0.0656094	-0.285396	0.0165613	0.0172345	Yes
S1_O5	pairwise	medium	7908	1902	5702	1273	0.21394	0.0719003	0.142039	0.170348	0.0706434	No
S2_O5	pairwise	medium	7977	1015	4866	1155	0.217713	0.00304518	0.214667	0.0247971	0.02064	Yes
S3_O5	pairwise	medium	8560	1762	8056	1461	0.248347	0.221993	0.0263543	0.722313	0.21051	No
S4_O5	pairwise	medium	10084	1814	5049	913	0.319506	0.0190784	0.300427	0.0127028	0.016212	Yes
S5_O5	pairwise	medium	10542	2817	5457	978	0.338796	0.052827	0.285969	0.0418192	0.0276022	Yes
S6_O5	pairwise	medium	6884	1465	6173	1175	0.153714	0.106369	0.0473446	0.547788	0.170511	No
S7_O5	pairwise	medium	9520	1657	5053	850	0.29451	0.0194224	0.275088	0.0142074	0.0167011	Yes
S8_O5	pairwise	medium	5513	886	6048	1337	0.0572611	0.0974849	-0.0402238	0.594404	0.181214	No
S9_O5	pairwise	medium	3458	925	6215	1294	-0.145302	0.109314	-0.254616	0.0398575	0.0268387	Yes
S10_O5	pairwise	medium	4016	956	5708	1086	-0.0803332	0.072357	-0.15269	0.112783	0.0525737	No
S1_O6	pairwise	medium	4978	261	4527	989	0.012928	-0.0283164	0.0412444	0.487608	0.15612	No
S2_O6	pairwise	medium	4229	605	3863	899	-0.0578892	-0.0972022	0.039313	0.589949	0.180169	No
S3_O6	pairwise	medium	6235	219	6395	1122	0.11071	0.121714	-0.0110041	0.820377	0.232333	No
S4_O6	pairwise	medium	5651	519	4008	700	0.0679984	-0.0811992	0.149198	0.0309147	0.0230023	Yes
S5_O6	pairwise	medium	5711	150	4332	750	0.0725852	-0.0474385	0.120024	0.03543	0.0250306	Yes
S6_O6	pairwise	medium	5197	547	4900	905	0.0316258	0.00606915	0.0255566	0.652089	0.194406	No
S7_O6	pairwise	medium	4940	720	4012	648	0.00960002	-0.080766	0.090366	0.172385	0.0712354	No
S8_O6	pairwise	medium	6684	390	4801	1038	0.14091	-0.00279522	0.143705	0.0423344	0.0278027	Yes
S9_O6	pairwise	medium	5377	452	4933	1001	0.0464131	0.00898419	0.0374289	0.522394	0.164504	No
S10_O6	pairwise	medium	5943	824	4531	836	0.0898788	-0.0279329	0.117812	0.105605	0.0503437	No
S1_O7	pairwise	medium	7998	339	8265	1847	0.218854	0.233116	-0.0142615	0.817595	0.231794	No
S2_O7	pairwise	medium	5734	1289	7053	1675	0.0743308	0.164247	-0.0899162	0.340552	0.117666	No
S3_O7	pairwise	medium	7880	1090	11676	2121	0.212399	0.383167	-0.170768	0.0510003	0.0308134	Yes
S4_O7	pairwise	medium	7401	853	7318	1325	0.185163	0.180265	0.004898	0.931697	0.256338	No
S5_O7	pairwise	medium	7360	757	7909	1420	0.182751	0.213995	-0.0312438	0.586348	0.179486	No
S6_O7	pairwise	medium	10307	815	8947	1705	0.329005	0.267551	0.0614548	0.280596	0.101779	No
S7_O7	pairwise	medium	7766	279	7324	1233	0.20607	0.180621	0.0254491	0.577469	0.17749	No
S8_O7	pairwise	medium	8905	392	8766	1940	0.265507	0.258675	0.00683246	0.909049	0.251554	No
S9_O7	pairwise	medium	7626	593	9007	1877	0.19817	0.270453	-0.0722834	0.291127	0.104594	No
S10_O7	pairwise	medium	7453	601	8273	1576	0.188204	0.233536	-0.0453319	0.447163	0.145698	No
S1_O8	pairwise	medium	5631	1064	8113	1728	0.0664586	0.225055	-0.158596	0.101521	0.0488609	Yes
S2_O8	pairwise	medium	5710	605	6923	1577	0.0725092	0.156167	-0.0836582	0.281464	0.101998	No
S3_O8	pairwise	medium	6557	1007	11461	1933	0.132578	0.375096	-0.242517	0.0175848	0.0178926	Yes
S4_O8	pairwise	medium	6665	690	7183	1207	0.139673	0.172179	-0.0325057	0.553866	0.17159	No
S5_O8	pairwise	medium	6841	532	7763	1291	0.150993	0.205903	-0.05491	0.316548	0.111161	No
S6_O8	pairwise	medium	8127	200	8782	1565	0.225803	0.259467	-0.0336632	0.511867	0.161965	No
S7_O8	pairwise	medium	6744	364	7190	1109	0.144791	0.172602	-0.0278113	0.544262	0.169664	No
S8_O8	pairwise	medium	7112	820	8604	1813	0.167865	0.250573	-0.0827087	0.263849	0.0972651	No
S9_O8	pairwise	medium	6884	601	8842	1743	0.153714	0.262424	-0.10871	0.139692	0.0609755	No
S10_O8	pairwise	medium	6386	1103	8121	1446	0.121102	0.225483	-0.104381	0.173802	0.0715682	No
S1_O9	pairwise	medium	7477	125	8055	1748	0.1896	0.221939	-0.0323382	0.598384	0.182241	No
S2_O9	pairwise	medium	6026	657	6873	1591	0.0959022	0.153019	-0.0571172	0.442081	0.1444	No
S3_O9	pairwise	medium	6199	111	11379	1976	0.108195	0.371977	-0.263782	0.0105504	0.0158797	Yes
S4_O9	pairwise	medium	8278	950	7132	1234	0.233798	0.169084	0.0647141	0.271467	0.0994117	No
S5_O9	pairwise	medium	7996	660	7708	1321	0.218746	0.202815	0.0159311	0.752497	0.218039	No
S6_O9	pairwise	medium	7324	640	8719	1595	0.180621	0.25634	-0.0757183	0.232471	0.0880729	No
S7_O9	pairwise	medium	7110	354	7138	1140	0.167743	0.16945	-0.00170694	0.96954	0.263827	No
S8_O9	pairwise	medium	7332	843	8543	1835	0.181096	0.247483	-0.066388	0.357608	0.122354	No
S9_O9	pairwise	medium	7452	896	8778	1769	0.188146	0.259269	-0.0711227	0.31122	0.109693	No
S10_O9	pairwise	medium	6734	964	8062	1474	0.144146	0.222316	-0.0781697	0.261597	0.096604	No
S1_O10	pairwise	medium	4691	318	3550	745	-0.0128615	-0.133899	0.121037	0.0712277	0.0381727	Yes
S2_O10	pairwise	medium	5547	1191	3029	681	0.0599312	-0.202828	0.262759	0.0335701	0.0242576	Yes
S3_O10	pairwise	medium	3708	324	5015	826	-0.114987	0.016144	-0.131131	0.0632112	0.0355068	Yes
S4_O10	pairwise	medium	4284	480	3143	516	-0.0522775	-0.186783	0.134505	0.0486001	0.0300073	Yes
S5_O10	pairwise	medium	5607	903	3397	551	0.0646036	-0.153031	0.217635	0.0223858	0.0196086	Yes
S6_O10	pairwise	medium	4958	261	3843	671	0.0111796	-0.0994565	0.110636	0.0550927	0.0324037	Yes
S7_O10	pairwise	medium	5745	179	3146	472	0.0751631	-0.186368	0.261531	0.000874196	0.0152158	Yes
S8_O10	pairwise	medium	8190	609	3765	782	0.229157	-0.108362	0.337519	0.00150627	0.0152158	Yes
S9_O10	pairwise	medium	5615	630	3869	750	0.0652228	-0.0965282	0.161751	0.0366638	0.0256426	Yes
S10_O10	pairwise	medium	3532	661	3553	620	-0.136106	-0.133532	-0.00257451	0.969909	0.263827	No
R1_S1	pairwise	medium	6210	851	5476	1395	0.108965	0.0543365	0.0546282	0.480017	0.154206	No
R2_S1	pairwise	medium	3595	138	7421	1776	-0.128428	0.186336	-0.314764	0.0204726	0.0190537	Yes
R3_S1	pairwise	medium	6287	343	5372	1339	0.114317	0.0460091	0.0683075	0.315484	0.110913	No
R4_S1	pairwise	medium	7281	907	6771	1542	0.178064	0.146526	0.0315382	0.64735	0.193377	No
R5_S1	pairwise	medium	6903	887	8601	1881	0.154911	0.250422	-0.0955111	0.230205	0.0875943	No
R6_S1	pairwise	medium	4834	137	6891	1459	0.00018	0.154155	-0.153976	0.0718822	0.0384479	Yes
R7_S1	pairwise	medium	3930	161	8022	1887	-0.0897344	0.220156	-0.30989	0.0200793	0.0188702	Yes
R8_S1	pairwise	medium	5457	164	6527	1548	0.052827	0.130587	-0.0777597	0.299652	0.106905	No
R9_S1	pairwise	medium	5168	576	8084	1955	0.0291956	0.223499	-0.194304	0.0683475	0.0372388	Yes
R10_S1	pairwise	medium	3665	64	3418	880	-0.120053	-0.150355	0.0303019	0.653122	0.194549	No
R1_S2	pairwise	medium	4235	638	4673	1249	-0.0572735	-0.0145311	-0.0427424	0.617283	0.186246	No
R2_S2	pairwise	medium	2792	351	6332	1599	-0.238212	0.117414	-0.355625	0.0200272	0.0188702	Yes
R3_S2	pairwise	medium	3346	211	4584	1201	-0.159601	-0.0228823	-0.136719	0.153489	0.0654052	No
R4_S2	pairwise	medium	2753	166	5778	1395	-0.244321	0.0776506	-0.321971	0.0203045	0.0190056	Yes
R5_S2	pairwise	medium	4796	262	7340	1711	-0.00324775	0.181569	-0.184817	0.0635998	0.035616	Yes
R6_S2	pairwise	medium	2655	216	5880	1332	-0.260062	0.0852504	-0.345313	0.0143822	0.0167799	Yes
R7_S2	pairwise	medium	5104	984	6846	1702	0.0237837	0.15131	-0.127526	0.199642	0.0787856	No
R8_S2	pairwise	medium	5458	250	5570	1395	0.0529066	0.0617283	-0.00882166	0.897739	0.249211	No
R9_S2	pairwise	medium	3710	298	6899	1758	-0.114753	0.154659	-0.269412	0.0363006	0.0254442	Yes
R10_S2	pairwise	medium	5280	250	2917	787	0.038507	-0.21919	0.257697	0.00772542	0.0153278	Yes
R1_S3	pairwise	medium	2105	78	7736	1694	-0.360875	0.20439	-0.565264	0.00453143	0.0152158	Yes
R2_S3	pairwise	medium	4088	207	10484	2105	-0.072616	0.3364	-0.409016	0.00635092	0.0152158	Yes
R3_S3	pairwise	medium	1697	305	7589	1614	-0.454445	0.196058	-0.650503	0.00341533	0.0152158	Yes
R4_S3	pairwise	medium	2799	135	9565	1787	-0.237124	0.296558	-0.533682	0.00282603	0.0152158	Yes
R5_S3	pairwise	medium	4716	438	12151	2136	-0.0105531	0.400485	-0.411038	0.00411345	0.0152158	Yes
R6_S3	pairwise	medium	1735	94	9735	1626	-0.444827	0.304209	-0.749036	0.00104701	0.0152158	Yes
R7_S3	pairwise	medium	2572	210	11334	2220	-0.273856	0.370256	-0.644112	0.00243549	0.0152158	Yes
R8_S3	pairwise	medium	6347	503	9221	1828	0.118442	0.280651	-0.16221	0.0584573	0.0336753	Yes
R9_S3	pairwise	medium	4586	268	11421	2328	-0.0226929	0.373577	-0.39627	0.0072213	0.0152617	Yes
R10_S3	pairwise	medium	3530	498	4829	1072	-0.136352	-0.00027	-0.136083	0.129721	0.0580269	No
R1_S4	pairwise	medium	3445	543	4848	1059	-0.146938	0.00143569	-0.148373	0.110703	0.05188	No
R2_S4	pairwise	medium	4470	938	6570	1316	-0.0338194	0.133438	-0.167258	0.0875769	0.0440226	Yes
R3_S4	pairwise	medium	5592	828	4757	1009	0.0634402	-0.00679377	0.070234	0.329983	0.114844	No
R4_S4	pairwise	medium	2160	268	5995	1116	-0.349673	0.0936623	-0.443335	0.00442949	0.0152158	Yes
R5_S4	pairwise	medium	3719	812	7616	1334	-0.113701	0.1976	-0.311301	0.0124269	0.016212	Yes
R6_S4	pairwise	medium	3625	675	6101	1015	-0.124819	0.101274	-0.226093	0.0244892	0.0204197	Yes
R7_S4	pairwise	medium	5645	843	7103	1387	0.067537	0.167315	-0.0997779	0.194719	0.0774288	No
R8_S4	pairwise	medium	3814	459	5779	1143	-0.102746	0.0777258	-0.180472	0.0506832	0.0307518	Yes
R9_S4	pairwise	medium	3103	159	7158	1455	-0.192345	0.170665	-0.36301	0.00865727	0.0155167	Yes
R10_S4	pairwise	medium	1950	137	3026	671	-0.394092	-0.203258	-0.190834	0.0529139	0.0315951	Yes
R1_S5	pairwise	medium	3732	488	5240	1138	-0.112185	0.0352044	-0.14739	0.102557	0.0492918	Yes
R2_S5	pairwise	medium	2262	202	7101	1412	-0.329634	0.167193	-0.496827	0.0041908	0.0152158	Yes
R3_S5	pairwise	medium	5037	446	5141	1084	0.018045	0.0269207	-0.00887565	0.885307	0.246736	No
R4_S5	pairwise	medium	3164	389	6479	1197	-0.18389	0.127381	-0.311272	0.0103237	0.0157809	Yes
R5_S5	pairwise	medium	4316	308	8231	1428	-0.0490455	0.231326	-0.280371	0.0097206	0.0155729	Yes
R6_S5	pairwise	medium	3009	198	6594	1085	-0.205705	0.135022	-0.340727	0.00489652	0.0152158	Yes
R7_S5	pairwise	medium	3658	334	7677	1488	-0.120883	0.201065	-0.321948	0.0103029	0.0157809	Yes
R8_S5	pairwise	medium	8335	1307	6246	1226	0.236779	0.111475	0.125304	0.113615	0.0527743	No
R9_S5	pairwise	medium	4212	502	7736	1562	-0.0596386	0.20439	-0.264028	0.0204702	0.0190537	Yes
R10_S5	pairwise	medium	3613	384	3271	720	-0.126259	-0.169446	0.0431874	0.508078	0.161105	No
R1_S6	pairwise	medium	8753	808	5928	1342	0.25803	0.0887813	0.169249	0.0354029	0.0250306	Yes
R2_S6	pairwise	medium	2466	129	8033	1678	-0.292134	0.220751	-0.512885	0.00459497	0.0152158	Yes
R3_S6	pairwise	medium	5419	227	5815	1281	0.0497922	0.0804228	-0.0306306	0.625927	0.188099	No
R4_S6	pairwise	medium	4700	367	7329	1433	-0.0120291	0.180918	-0.192947	0.036993	0.0257239	Yes
R5_S6	pairwise	medium	8465	22	9311	1722	0.2435	0.284869	-0.0413694	0.44278	0.144538	No
R6_S6	pairwise	medium	1453	179	7459	1318	-0.521861	0.188554	-0.710415	0.00144276	0.0152158	Yes
R7_S6	pairwise	medium	5454	307	8684	1773	0.0525882	0.254593	-0.202005	0.0359019	0.0252332	Yes
R8_S6	pairwise	medium	3983	115	7065	1459	-0.0839166	0.164985	-0.248902	0.0218199	0.0193564	Yes
R9_S6	pairwise	medium	2272	347	8751	1854	-0.327719	0.257931	-0.585649	0.00400454	0.0152158	Yes
R10_S6	pairwise	medium	2082	189	3700	849	-0.365646	-0.115925	-0.249721	0.0322186	0.0235724	Yes
R1_S7	pairwise	medium	4017	398	4853	1010	-0.0802251	0.00188337	-0.0821085	0.253139	0.0942415	No
R2_S7	pairwise	medium	5879	105	6576	1242	0.0851765	0.133835	-0.0486583	0.387613	0.130462	No
R3_S7	pairwise	medium	4831	184	4761	959	-8.99e-05	-0.00642874	0.00633886	0.907176	0.251168	No
R4_S7	pairwise	medium	3349	224	6000	1044	-0.159212	0.0940243	-0.253236	0.0126428	0.016212	Yes
R5_S7	pairwise	medium	4793	400	7623	1235	-0.0035195	0.197999	-0.201518	0.0195051	0.0186727	Yes
R6_S7	pairwise	medium	3562	156	6107	931	-0.132433	0.101701	-0.234134	0.00952068	0.0155729	Yes
R7_S7	pairwise	medium	4717	178	7110	1305	-0.010461	0.167743	-0.178204	0.0346154	0.0247291	Yes
R8_S7	pairwise	medium	10115	684	5784	1077	0.320839	0.0781014	0.242738	0.00418137	0.0152158	Yes
R9_S7	pairwise	medium	3848	132	7164	1376	-0.0988919	0.171029	-0.269921	0.014203	0.0167011	Yes
R10_S7	pairwise	medium	2964	223	3029	640	-0.212249	-0.202828	-0.00942107	0.876124	0.244825	No
R1_S8	pairwise	medium	2088	349	5808	1469	-0.364396	0.0798997	-0.444296	0.0129774	0.016212	Yes
R2_S8	pairwise	medium	4706	136	7870	1867	-0.011475	0.211848	-0.223323	0.0429188	0.027925	Yes
R3_S8	pairwise	medium	4416	236	5698	1409	-0.0390979	0.0715955	-0.110693	0.195086	0.0775405	No
R4_S8	pairwise	medium	2842	364	7181	1620	-0.230503	0.172058	-0.402561	0.0106075	0.0158976	Yes
R5_S8	pairwise	medium	4233	739	9122	1975	-0.0574787	0.275963	-0.333442	0.0159213	0.0170609	Yes
R6_S8	pairwise	medium	2851	395	7308	1530	-0.22913	0.179672	-0.408801	0.0081289	0.0153837	Yes
R7_S8	pairwise	medium	4378	90	8509	1983	-0.0428512	0.245752	-0.288603	0.022667	0.019709	Yes
R8_S8	pairwise	medium	3513	143	6922	1628	-0.138449	0.156105	-0.294553	0.0224972	0.0196262	Yes
R9_S8	pairwise	medium	2779	175	8574	2056	-0.240238	0.249057	-0.489295	0.00825339	0.0153837	Yes
R10_S8	pairwise	medium	3342	175	3625	926	-0.16012	-0.124819	-0.0353016	0.63043	0.18929	No
R1_S9	pairwise	medium	2961	414	5968	1442	-0.212689	0.0917019	-0.30439	0.0255464	0.0209162	Yes
R2_S9	pairwise	medium	1645	293	8088	1822	-0.467961	0.223714	-0.691675	0.00377249	0.0152158	Yes
R3_S9	pairwise	medium	3387	120	5855	1381	-0.154312	0.0834	-0.237712	0.0367973	0.025688	Yes
R4_S9	pairwise	medium	2411	182	7379	1571	-0.30193	0.183871	-0.4858	0.00553972	0.0152158	Yes
R5_S9	pairwise	medium	7195	711	9374	1906	0.172904	0.287798	-0.114894	0.137152	0.06035	No
R6_S9	pairwise	medium	7506	553	7510	1470	0.191282	0.191513	-0.000231377	0.996692	0.269083	No
R7_S9	pairwise	medium	1879	206	8743	1931	-0.4102	0.257534	-0.667734	0.00360581	0.0152158	Yes
R8_S9	pairwise	medium	4732	407	7113	1587	-0.00908219	0.167926	-0.177008	0.0655547	0.036209	Yes
R9_S9	pairwise	medium	2233	162	8811	2009	-0.335238	0.260898	-0.596136	0.00482507	0.0152158	Yes
R10_S9	pairwise	medium	2477	166	3725	910	-0.290201	-0.113001	-0.1772	0.0796549	0.0410807	Yes
R1_S10	pairwise	medium	4182	829	5481	1241	-0.0627429	0.0547329	-0.117476	0.206147	0.0806271	No
R2_S10	pairwise	medium	2940	69	7428	1551	-0.21578	0.186745	-0.402525	0.00745377	0.0152735	Yes
R3_S10	pairwise	medium	2690	306	5377	1184	-0.254375	0.0464131	-0.300788	0.01901	0.018426	Yes
R4_S10	pairwise	medium	1453	255	6777	1324	-0.521861	0.146911	-0.668772	0.00239138	0.0152158	Yes
R5_S10	pairwise	medium	2055	295	8610	1591	-0.371315	0.250876	-0.622191	0.00217282	0.0152158	Yes
R6_S10	pairwise	medium	1562	221	6898	1217	-0.490446	0.154596	-0.645042	0.00171487	0.0152158	Yes
R7_S10	pairwise	medium	3506	181	8030	1638	-0.139315	0.220589	-0.359904	0.00893917	0.0155564	Yes
R8_S10	pairwise	medium	2673	463	6533	1348	-0.257128	0.130986	-0.388114	0.00937251	0.0155729	Yes
R9_S10	pairwise	medium	1993	250	8092	1713	-0.38462	0.223929	-0.608549	0.0036492	0.0152158	Yes
R10_S10	pairwise	medium	2880	271	3421	784	-0.224734	-0.149974	-0.0747606	0.321788	0.112588	No
R1_O1	pairwise	high	819	84	1446	318	-0.384258	-0.137373	-0.246884	0.0298821	0.022716	Yes
R2_O1	pairwise	high	1065	245	2054	502	-0.270192	0.0150588	-0.285251	0.0374162	0.0259154	Yes
R3_O1	pairwise	high	1245	97	1369	317	-0.202372	-0.161138	-0.0412341	0.552379	0.171382	No
R4_O1	pairwise	high	1271	211	1863	452	-0.193396	-0.0273288	-0.166067	0.108997	0.0512631	No
R5_O1	pairwise	high	1306	270	2182	514	-0.181598	0.0413131	-0.222912	0.0592149	0.033924	Yes
R6_O1	pairwise	high	1131	66	2224	517	-0.244079	0.0495931	-0.293672	0.0221151	0.0194705	Yes
R7_O1	pairwise	high	1116	98	1943	434	-0.249877	-0.00906887	-0.240809	0.0322984	0.0235979	Yes
R8_O1	pairwise	high	1179	56	1264	402	-0.226028	-0.195795	-0.0302333	0.735163	0.213664	No
R9_O1	pairwise	high	1161	163	1748	532	-0.232709	-0.0550002	-0.177709	0.141676	0.0616115	No
R10_O1	pairwise	high	916	91	837	190	-0.335646	-0.374816	0.03917	0.551418	0.171134	No
R1_O2	pairwise	high	5938	737	6283	1254	0.476099	0.500625	-0.0245269	0.702258	0.205405	No
R2_O2	pairwise	high	6108	460	8922	2019	0.488357	0.652921	-0.164563	0.0781949	0.0405664	Yes
R3_O2	pairwise	high	4735	606	5948	1261	0.377778	0.476829	-0.099051	0.20758	0.081097	No
R4_O2	pairwise	high	5949	587	8093	1817	0.476902	0.610568	-0.133666	0.123694	0.0562153	No
R5_O2	pairwise	high	5797	691	9480	2055	0.465662	0.679267	-0.213605	0.0422913	0.0277917	Yes
R6_O2	pairwise	high	4750	234	9662	2063	0.379152	0.687525	-0.308373	0.0148806	0.0168261	Yes
R7_O2	pairwise	high	5563	571	8440	1719	0.447767	0.628801	-0.181033	0.0513194	0.0309238	Yes
R8_O2	pairwise	high	6059	431	5491	1673	0.484859	0.44211	0.0427495	0.599502	0.182346	No
R9_O2	pairwise	high	5465	308	7594	2203	0.440048	0.582929	-0.14288	0.172709	0.0712853	No
R10_O2	pairwise	high	5567	298	3636	752	0.44808	0.263082	0.184997	0.0144377	0.0167799	Yes
R1_O3	pairwise	high	627	140	1203	292	-0.500274	-0.217276	-0.282998	0.0369012	0.025694	Yes
R2_O3	pairwise	high	842	75	1709	453	-0.37223	-0.0647996	-0.30743	0.0307757	0.0229592	Yes
R3_O3	pairwise	high	1080	128	1139	288	-0.264118	-0.241018	-0.0231	0.761998	0.219944	No
R4_O3	pairwise	high	911	17	1550	408	-0.338023	-0.10721	-0.230813	0.0535182	0.0318655	Yes
R5_O3	pairwise	high	984	109	1816	466	-0.304547	-0.0384258	-0.266121	0.039506	0.0267664	Yes
R6_O3	pairwise	high	794	50	1851	470	-0.397721	-0.0301352	-0.367586	0.0179413	0.0180459	Yes
R7_O3	pairwise	high	862	188	1617	397	-0.362034	-0.0888316	-0.273203	0.0408592	0.0273056	Yes
R8_O3	pairwise	high	1079	111	1052	352	-0.26452	-0.275526	0.0110057	0.905287	0.250843	No
R9_O3	pairwise	high	1105	98	1454	467	-0.254179	-0.134977	-0.119202	0.273963	0.100038	No
R10_O3	pairwise	high	1026	141	696	173	-0.286394	-0.454932	0.168538	0.0625692	0.0351838	Yes
R1_O4	pairwise	high	828	221	1873	384	-0.379511	-0.0250039	-0.354507	0.0150334	0.0168261	Yes
R2_O4	pairwise	high	1235	171	2659	615	-0.205875	0.127177	-0.333051	0.0180872	0.0180539	Yes
R3_O4	pairwise	high	1165	139	1773	385	-0.231216	-0.0488329	-0.182383	0.061799	0.0348252	Yes
R4_O4	pairwise	high	1141	194	2412	554	-0.240256	0.0848356	-0.325092	0.01994	0.0188489	Yes
R5_O4	pairwise	high	1156	112	2826	627	-0.234584	0.15363	-0.388214	0.010486	0.0158297	Yes
R6_O4	pairwise	high	1207	125	2880	630	-0.215834	0.161851	-0.377685	0.0107269	0.0159162	Yes
R7_O4	pairwise	high	1102	23	2516	526	-0.25536	0.103169	-0.358529	0.00964936	0.0155729	Yes
R8_O4	pairwise	high	1258	51	1637	505	-0.197861	-0.083493	-0.114368	0.265536	0.0978186	No
R9_O4	pairwise	high	1154	278	2264	665	-0.235336	0.0573348	-0.292671	0.0559576	0.0327253	Yes
R10_O4	pairwise	high	1217	54	1084	230	-0.212251	-0.262512	0.0502613	0.384741	0.12978	No
R1_O5	pairwise	high	923	219	1692	446	-0.33234	-0.0691413	-0.263199	0.055189	0.0324381	Yes
R2_O5	pairwise	high	1566	209	2403	683	-0.10275	0.0832121	-0.185962	0.112253	0.0524194	No
R3_O5	pairwise	high	1599	196	1602	437	-0.0936932	-0.0928792	-0.000814048	0.991863	0.268123	No
R4_O5	pairwise	high	1735	331	2180	616	-0.0582422	0.0409148	-0.099157	0.332234	0.115361	No
R5_O5	pairwise	high	1591	204	2553	706	-0.0958715	0.109509	-0.205381	0.0859793	0.0433646	Yes
R6_O5	pairwise	high	1366	161	2602	713	-0.162091	0.117766	-0.279857	0.0428649	0.0279244	Yes
R7_O5	pairwise	high	1655	341	2273	606	-0.0787437	0.0590578	-0.137801	0.19855	0.078497	No
R8_O5	pairwise	high	1514	81	1479	517	-0.117416	-0.127573	0.0101577	0.913359	0.252415	No
R9_O5	pairwise	high	1375	168	2045	690	-0.159239	0.0131516	-0.172391	0.177575	0.0727517	No
R10_O5	pairwise	high	1487	117	979	263	-0.125231	-0.306759	0.181528	0.0377789	0.0260779	Yes
R1_O6	pairwise	high	758	53	1671	423	-0.417872	-0.0745652	-0.343307	0.0206641	0.0191189	Yes
R2_O6	pairwise	high	863	22	2372	651	-0.361531	0.077573	-0.439104	0.0159627	0.0170681	Yes
R3_O6	pairwise	high	900	94	1582	416	-0.343299	-0.0983352	-0.244964	0.0503447	0.0306347	Yes
R4_O6	pairwise	high	900	72	2152	588	-0.343299	0.0353006	-0.3786	0.0215683	0.0192959	Yes
R5_O6	pairwise	high	1134	103	2521	673	-0.242929	0.104031	-0.34696	0.0242626	0.0203724	Yes
R6_O6	pairwise	high	1092	39	2569	679	-0.259319	0.112222	-0.371541	0.0197499	0.0187673	Yes
R7_O6	pairwise	high	938	157	2244	575	-0.325339	0.0534812	-0.37882	0.0191846	0.0185175	Yes
R8_O6	pairwise	high	1226	154	1460	499	-0.209051	-0.133189	-0.0758624	0.48102	0.154406	No
R9_O6	pairwise	high	1010	132	2019	665	-0.29322	0.00759465	-0.300815	0.0614741	0.0347164	Yes
R10_O6	pairwise	high	957	105	967	250	-0.31663	-0.312115	-0.00451454	0.952133	0.26063	No
R1_O7	pairwise	high	2801	243	3512	721	0.149771	0.248013	-0.0982414	0.18085	0.0736063	No
R2_O7	pairwise	high	2947	185	4987	1154	0.171838	0.400298	-0.228459	0.0390382	0.0265494	Yes
R3_O7	pairwise	high	2969	449	3325	723	0.175069	0.22425	-0.0491815	0.508864	0.161257	No
R4_O7	pairwise	high	3323	477	4524	1039	0.223989	0.357981	-0.133992	0.142956	0.0618946	No
R5_O7	pairwise	high	3319	530	5299	1177	0.223466	0.426652	-0.203187	0.056579	0.0329943	Yes
R6_O7	pairwise	high	2507	210	5400	1183	0.101613	0.434852	-0.333239	0.0140256	0.0166175	Yes
R7_O7	pairwise	high	2899	530	4718	988	0.164707	0.376216	-0.21151	0.0483132	0.0299529	Yes
R8_O7	pairwise	high	3226	469	3069	947	0.211123	0.189455	0.0216675	0.809625	0.229969	No
R9_O7	pairwise	high	2798	373	4245	1249	0.149306	0.330336	-0.18103	0.126874	0.0573136	No
R10_O7	pairwise	high	2765	205	2032	432	0.144153	0.010382	0.133771	0.0566796	0.0330008	Yes
R1_O8	pairwise	high	3153	161	3507	652	0.201182	0.247394	-0.0462118	0.412901	0.136823	No
R2_O8	pairwise	high	3144	373	4980	1067	0.199941	0.399688	-0.199747	0.0481497	0.0299044	Yes
R3_O8	pairwise	high	3648	476	3320	661	0.264513	0.223596	0.0409167	0.523932	0.164841	No
R4_O8	pairwise	high	4139	96	4517	959	0.319354	0.357308	-0.0379547	0.534217	0.167276	No
R5_O8	pairwise	high	3399	233	5291	1081	0.233809	0.425996	-0.192187	0.0414131	0.0274594	Yes
R6_O8	pairwise	high	4058	584	5393	1082	0.31077	0.434289	-0.123518	0.133188	0.0591252	No
R7_O8	pairwise	high	4110	739	4711	896	0.3163	0.375571	-0.0592713	0.420772	0.139024	No
R8_O8	pairwise	high	3443	255	3065	907	0.239395	0.188889	0.0505065	0.525368	0.165194	No
R9_O8	pairwise	high	3637	61	4239	1190	0.263202	0.329722	-0.0665201	0.430937	0.141507	No
R10_O8	pairwise	high	3279	311	2029	393	0.2182	0.00974038	0.208459	0.0124471	0.016212	Yes
R1_O9	pairwise	high	1873	295	2673	588	-0.0250039	0.129457	-0.154461	0.102918	0.0494201	Yes
R2_O9	pairwise	high	2867	172	3796	928	0.159886	0.281785	-0.121899	0.163418	0.0683671	No
R3_O9	pairwise	high	2884	344	2531	586	0.162454	0.10575	0.0567031	0.419106	0.138573	No
R4_O9	pairwise	high	2572	112	3443	837	0.112729	0.239395	-0.126666	0.148557	0.0638463	No
R5_O9	pairwise	high	2805	183	4033	951	0.150391	0.308087	-0.157695	0.0930403	0.0459349	Yes
R6_O9	pairwise	high	2603	412	4110	957	0.117932	0.3163	-0.198368	0.0663975	0.0365359	Yes
R7_O9	pairwise	high	2877	345	3591	804	0.161398	0.257674	-0.0962755	0.230388	0.0876241	No
R8_O9	pairwise	high	2731	118	2336	744	0.13878	0.0709312	0.0678489	0.415133	0.137389	No
R9_O9	pairwise	high	2673	375	3231	984	0.129457	0.211795	-0.082338	0.410652	0.136163	No
R10_O9	pairwise	high	2815	188	1547	351	0.151937	-0.108051	0.259988	0.00527346	0.0152158	Yes
R1_O10	pairwise	high	1670	70	1843	463	-0.0748252	-0.0320163	-0.0428089	0.557045	0.172271	No
R2_O10	pairwise	high	2061	78	2617	714	0.0165363	0.120262	-0.103726	0.251067	0.0937024	No
R3_O10	pairwise	high	2200	180	1745	455	0.044881	-0.0557462	0.100627	0.182556	0.0740427	No
R4_O10	pairwise	high	2363	279	2374	644	0.0759221	0.077939	-0.00201699	0.979643	0.265571	No
R5_O10	pairwise	high	1975	452	2780	736	-0.00197457	0.146503	-0.148478	0.18176	0.07382	No
R6_O10	pairwise	high	2236	367	2834	743	0.0519301	0.154858	-0.102928	0.279481	0.101463	No
R7_O10	pairwise	high	2468	398	2476	629	0.0948035	0.096209	-0.00140548	0.986039	0.266961	No
R8_O10	pairwise	high	2394	358	1611	548	0.0815825	-0.0904461	0.172029	0.107003	0.0506877	No
R9_O10	pairwise	high	2857	274	2227	730	0.158369	0.0501785	0.10819	0.234252	0.0885985	No
R10_O10	pairwise	high	2285	401	1066	274	0.0613445	-0.269784	0.331129	0.0121827	0.0161835	Yes
S1_O1	pairwise	high	959	132	1516	467	-0.315723	-0.116842	-0.198881	0.117724	0.0541099	No
S2_O1	pairwise	high	722	48	796	265	-0.439004	-0.396629	-0.0423759	0.658957	0.195678	No
S3_O1	pairwise	high	3410	650	4190	1138	0.235213	0.324672	-0.0894596	0.360854	0.123184	No
S4_O1	pairwise	high	2086	351	1719	376	0.0217726	-0.0622658	0.0840384	0.284145	0.10259	No
S5_O1	pairwise	high	1625	115	1840	488	-0.0866883	-0.0327238	-0.0539645	0.498884	0.158716	No
S6_O1	pairwise	high	3040	407	2396	546	0.185332	0.0819451	0.103387	0.176777	0.0725375	No
S7_O1	pairwise	high	3907	576	2616	736	0.294302	0.120096	0.174206	0.0749593	0.0396444	Yes
S8_O1	pairwise	high	2604	246	2079	457	0.118099	0.0203128	0.0977865	0.154643	0.0657108	No
S9_O1	pairwise	high	3111	456	3274	716	0.195358	0.217537	-0.0221787	0.756147	0.218735	No
S10_O1	pairwise	high	3961	442	2868	799	0.300263	0.160037	0.140226	0.106832	0.0506523	No
S1_O2	pairwise	high	7069	907	6586	1934	0.551816	0.52108	0.0307363	0.715296	0.208544	No
S2_O2	pairwise	high	6068	1068	3457	1107	0.485504	0.241158	0.244346	0.0423874	0.0278201	Yes
S3_O2	pairwise	high	12316	3119	18204	4648	0.792928	0.962625	-0.169697	0.142556	0.0617974	No
S4_O2	pairwise	high	9169	2324	7470	1479	0.66478	0.575779	0.0890014	0.345584	0.119053	No
S5_O2	pairwise	high	8122	2003	7996	1987	0.612121	0.605331	0.0067902	0.942058	0.258445	No
S6_O2	pairwise	high	10520	2967	10409	2168	0.724474	0.719867	0.00460673	0.960783	0.262419	No
S7_O2	pairwise	high	14663	2632	11364	3020	0.868681	0.75799	0.110692	0.226912	0.0865605	No
S8_O2	pairwise	high	10523	2392	9030	1802	0.724598	0.658146	0.0664518	0.436575	0.142957	No
S9_O2	pairwise	high	11493	2505	14222	2821	0.762892	0.855419	-0.0925273	0.278489	0.101215	No
S10_O2	pairwise	high	12549	2772	12459	3273	0.801067	0.797942	0.00312593	0.972749	0.264315	No
S1_O3	pairwise	high	605	166	1261	409	-0.515786	-0.196827	-0.31896	0.0617095	0.0347933	Yes
S2_O3	pairwise	high	668	84	662	231	-0.472765	-0.476684	0.00391847	0.968302	0.263719	No
S3_O3	pairwise	high	2564	234	3487	1012	0.111376	0.24491	-0.133534	0.198609	0.078497	No
S4_O3	pairwise	high	1422	204	1431	345	-0.144642	-0.141902	-0.00274004	0.970839	0.264	No
S5_O3	pairwise	high	1097	232	1531	435	-0.257335	-0.112566	-0.144769	0.202003	0.0793899	No
S6_O3	pairwise	high	2087	679	1994	498	0.0219808	0.00218349	0.0197973	0.857611	0.2407	No
S7_O3	pairwise	high	2822	576	2177	652	0.153015	0.0403168	0.112699	0.26843	0.0986429	No
S8_O3	pairwise	high	1533	312	1730	419	-0.112	-0.0594956	-0.0525039	0.549292	0.170726	No
S9_O3	pairwise	high	2420	357	2724	658	0.0862737	0.137665	-0.0513917	0.520613	0.164091	No
S10_O3	pairwise	high	2522	306	2386	708	0.104203	0.0801288	0.0240746	0.77529	0.222317	No
S1_O4	pairwise	high	2163	246	1963	584	0.0375149	-0.00462137	0.0421362	0.613683	0.185373	No
S2_O4	pairwise	high	1099	49	1031	333	-0.256544	-0.284283	0.027739	0.744043	0.215887	No
S3_O4	pairwise	high	3123	385	5426	1409	0.19703	0.436938	-0.239908	0.0523937	0.0313914	Yes
S4_O4	pairwise	high	1884	255	2227	453	-0.0224608	0.0501785	-0.0726393	0.316862	0.111234	No
S5_O4	pairwise	high	1775	249	2383	603	-0.0483433	0.0795824	-0.127926	0.181783	0.07382	No
S6_O4	pairwise	high	2634	206	3103	663	0.123074	0.19424	-0.071166	0.306935	0.108639	No
S7_O4	pairwise	high	3893	543	3387	914	0.292743	0.232274	0.0604692	0.456045	0.148042	No
S8_O4	pairwise	high	2076	582	2692	552	0.0196857	0.132533	-0.112848	0.254251	0.0945514	No
S9_O4	pairwise	high	3420	707	4239	864	0.236484	0.329722	-0.0932373	0.272727	0.0998036	No
S10_O4	pairwise	high	2891	267	3714	991	0.163506	0.2723	-0.108794	0.237194	0.0895088	No
S1_O5	pairwise	high	1316	96	1774	603	-0.178286	-0.0485881	-0.129698	0.263703	0.0972452	No
S2_O5	pairwise	high	1270	148	931	338	-0.193738	-0.328592	0.134854	0.186752	0.0753088	No
S3_O5	pairwise	high	6451	1299	4903	1509	0.512085	0.39292	0.119165	0.249351	0.0932271	No
S4_O5	pairwise	high	3592	1144	2012	527	0.257795	0.00608631	0.251708	0.0955197	0.0468076	Yes
S5_O5	pairwise	high	2770	537	2153	651	0.144938	0.0355024	0.109436	0.274111	0.100038	No
S6_O5	pairwise	high	4368	846	2803	757	0.342741	0.150081	0.19266	0.0753521	0.0397438	Yes
S7_O5	pairwise	high	8353	1625	3061	968	0.624301	0.188322	0.435979	0.00836374	0.0153837	Yes
S8_O5	pairwise	high	3916	1058	2432	640	0.295301	0.0884219	0.206879	0.106177	0.0504637	No
S9_O5	pairwise	high	4632	1414	3830	1005	0.368227	0.285657	0.0825698	0.468142	0.151501	No
S10_O5	pairwise	high	5224	1484	3355	1053	0.420461	0.228151	0.192311	0.149852	0.0642289	No
S1_O6	pairwise	high	1128	228	1751	582	-0.245233	-0.0542555	-0.190977	0.159366	0.067175	No
S2_O6	pairwise	high	819	191	919	327	-0.384258	-0.334226	-0.0500316	0.671142	0.198735	No
S3_O6	pairwise	high	3680	229	4840	1447	0.268306	0.387304	-0.118998	0.242137	0.0910477	No
S4_O6	pairwise	high	1813	76	1986	500	-0.0391439	0.000438	-0.0395814	0.585397	0.179347	No
S5_O6	pairwise	high	1335	210	2126	623	-0.17206	0.0300216	-0.202082	0.105554	0.0503437	No
S6_O6	pairwise	high	2559	326	2768	720	0.110529	0.144624	-0.0340958	0.670719	0.198666	No
S7_O6	pairwise	high	3528	697	3022	930	0.249987	0.182753	0.0672341	0.492749	0.157431	No
S8_O6	pairwise	high	2478	206	2401	608	0.0965596	0.0828505	0.0137091	0.84557	0.238058	No
S9_O6	pairwise	high	2950	307	3782	953	0.17228	0.28018	-0.1079	0.223473	0.0855274	No
S10_O6	pairwise	high	3048	337	3313	1012	0.186473	0.22268	-0.0362065	0.689135	0.202411	No
S1_O7	pairwise	high	2909	491	3681	1096	0.166202	0.268424	-0.102222	0.32793	0.114281	No
S2_O7	pairwise	high	2120	414	1932	626	0.0287942	-0.0115345	0.0403287	0.686759	0.201995	No
S3_O7	pairwise	high	6323	1045	10175	2645	0.503382	0.709993	-0.206611	0.0788607	0.040771	Yes
S4_O7	pairwise	high	3555	65	4175	851	0.253298	0.323115	-0.0698169	0.276746	0.100783	No
S5_O7	pairwise	high	3734	390	4469	1132	0.274633	0.352669	-0.078036	0.347587	0.119508	No
S6_O7	pairwise	high	5357	382	5818	1245	0.43138	0.467232	-0.0358521	0.572936	0.176304	No
S7_O7	pairwise	high	7204	304	6352	1716	0.560032	0.505369	0.0546632	0.444804	0.145019	No
S8_O7	pairwise	high	4403	363	5048	1037	0.346207	0.405578	-0.0593707	0.366742	0.124911	No
S9_O7	pairwise	high	5617	328	7950	1624	0.451963	0.602825	-0.150863	0.0712872	0.0381727	Yes
S10_O7	pairwise	high	5324	236	6964	1861	0.428696	0.545317	-0.116621	0.204531	0.0801335	No
S1_O8	pairwise	high	2747	114	3676	1046	0.141317	0.267834	-0.126517	0.200935	0.0791178	No
S2_O8	pairwise	high	2672	224	1930	602	0.129295	-0.0119844	0.141279	0.116006	0.0536483	No
S3_O8	pairwise	high	6828	135	10160	2487	0.536752	0.709352	-0.1726	0.0813923	0.0417313	Yes
S4_O8	pairwise	high	4294	530	4169	768	0.33532	0.32249	0.0128301	0.827908	0.233899	No
S5_O8	pairwise	high	3841	480	4463	1060	0.286903	0.352085	-0.0651826	0.406925	0.135354	No
S6_O8	pairwise	high	5527	249	5810	1134	0.444948	0.466634	-0.0216867	0.69459	0.203615	No
S7_O8	pairwise	high	6681	1014	6343	1621	0.5273	0.504753	0.0225468	0.774739	0.222244	No
S8_O8	pairwise	high	5134	323	5040	937	0.412914	0.404889	0.00802533	0.877483	0.245075	No
S9_O8	pairwise	high	6939	111	7938	1465	0.543755	0.602169	-0.0584142	0.304191	0.107877	No
S10_O8	pairwise	high	5780	557	6954	1755	0.464386	0.544693	-0.0803068	0.331398	0.115185	No
S1_O9	pairwise	high	2259	462	2802	863	0.0563746	0.149926	-0.0935519	0.391066	0.131218	No
S2_O9	pairwise	high	1990	474	1471	490	0.00131141	-0.129929	0.13124	0.257739	0.095582	No
S3_O9	pairwise	high	5735	727	7744	2104	0.460992	0.591424	-0.130432	0.193053	0.0769651	No
S4_O9	pairwise	high	4039	287	3178	695	0.308732	0.204612	0.10412	0.118354	0.054246	No
S5_O9	pairwise	high	3693	97	3402	902	0.269838	0.234193	0.035645	0.608102	0.184282	No
S6_O9	pairwise	high	5022	549	4428	1010	0.403335	0.348666	0.0546691	0.421385	0.139081	No
S7_O9	pairwise	high	6521	407	4835	1361	0.516773	0.386855	0.129918	0.108982	0.0512631	No
S8_O9	pairwise	high	3936	1114	3842	846	0.297513	0.287016	0.0104977	0.912951	0.252368	No
S9_O9	pairwise	high	5905	596	6051	1325	0.473678	0.484285	-0.0106073	0.870276	0.243579	No
S10_O9	pairwise	high	5683	487	5301	1477	0.457036	0.426816	0.0302199	0.69241	0.20309	No
S1_O10	pairwise	high	1804	273	1932	639	-0.0413051	-0.0115345	-0.0297706	0.765652	0.220575	No
S2_O10	pairwise	high	2628	399	1014	359	0.122084	-0.291504	0.413587	0.00647863	0.0152158	Yes
S3_O10	pairwise	high	3905	271	5339	1587	0.294079	0.429918	-0.135839	0.197763	0.0783085	No
S4_O10	pairwise	high	2730	271	2191	547	0.138621	0.0431007	0.0955203	0.200919	0.0791178	No
S5_O10	pairwise	high	2529	332	2345	683	0.105407	0.0726012	0.032806	0.696293	0.203944	No
S6_O10	pairwise	high	2075	1229	3053	788	0.0194764	0.187185	-0.167709	0.310462	0.109499	No
S7_O10	pairwise	high	5014	668	3333	1021	0.402643	0.225294	0.177349	0.0754684	0.0397752	Yes
S8_O10	pairwise	high	4073	925	2649	665	0.312373	0.12554	0.186832	0.0963477	0.0471037	Yes
S9_O10	pairwise	high	5171	272	4171	1043	0.416033	0.322699	0.0933343	0.183353	0.0742135	No
S10_O10	pairwise	high	3681	214	3654	1109	0.268424	0.265227	0.00319727	0.968957	0.263761	No
R1_S1	pairwise	high	2230	219	2328	659	0.0507632	0.0694413	-0.0186781	0.818924	0.232046	No
R2_S1	pairwise	high	1423	542	3306	999	-0.144337	0.221761	-0.366098	0.0454876	0.0290061	Yes
R3_S1	pairwise	high	1536	265	2204	643	-0.11115	0.0456699	-0.15682	0.171516	0.0709205	No
R4_S1	pairwise	high	3367	152	2998	903	0.229701	0.17929	0.0504115	0.523646	0.1648	No
R5_S1	pairwise	high	2753	175	3512	1037	0.142265	0.248013	-0.105748	0.279424	0.101463	No
R6_S1	pairwise	high	1595	289	3580	1049	-0.094781	0.256341	-0.351122	0.0341906	0.0245663	Yes
R7_S1	pairwise	high	1627	179	3127	894	-0.0861541	0.197586	-0.28374	0.0464161	0.0293299	Yes
R8_S1	pairwise	high	1378	185	2035	742	-0.158292	0.0110227	-0.169315	0.21095	0.0821392	No
R9_S1	pairwise	high	1253	202	2814	992	-0.199591	0.151782	-0.351373	0.0557638	0.0326664	Yes
R10_S1	pairwise	high	1370	231	1347	388	-0.160821	-0.168174	0.00735297	0.933941	0.256754	No
R1_S2	pairwise	high	661	238	1222	379	-0.47734	-0.21047	-0.26687	0.0956818	0.0468589	Yes
R2_S2	pairwise	high	1024	184	1735	569	-0.287242	-0.0582422	-0.229	0.108538	0.0511156	No
R3_S2	pairwise	high	964	112	1157	368	-0.313465	-0.234208	-0.0792563	0.433867	0.142247	No
R4_S2	pairwise	high	1113	141	1574	515	-0.251047	-0.100537	-0.15051	0.209133	0.0816127	No
R5_S2	pairwise	high	1095	197	1844	593	-0.258128	-0.0317808	-0.226347	0.106488	0.0505348	No
R6_S2	pairwise	high	938	194	1879	600	-0.325339	-0.0236149	-0.301724	0.0610251	0.0345556	Yes
R7_S2	pairwise	high	1617	109	1642	514	-0.0888316	-0.0821685	-0.00666313	0.938279	0.257744	No
R8_S2	pairwise	high	1254	95	1068	413	-0.199244	-0.26897	0.0697263	0.489477	0.156623	No
R9_S2	pairwise	high	1139	280	1477	554	-0.241018	-0.128161	-0.112857	0.399019	0.133484	No
R10_S2	pairwise	high	2095	340	707	223	0.0236424	-0.448122	0.471765	0.0040969	0.0152158	Yes
R1_S3	pairwise	high	4120	434	6434	1563	0.317356	0.510939	-0.193584	0.0688879	0.0374076	Yes
R2_S3	pairwise	high	3468	276	9136	2424	0.242537	0.663214	-0.420677	0.0158116	0.0170609	Yes
R3_S3	pairwise	high	2890	649	6091	1542	0.163356	0.487147	-0.323791	0.0295448	0.0226211	Yes
R4_S3	pairwise	high	2886	127	8287	2186	0.162755	0.620856	-0.458101	0.0129274	0.016212	Yes
R5_S3	pairwise	high	4727	738	9707	2497	0.377044	0.689543	-0.312499	0.0295788	0.0226211	Yes
R6_S3	pairwise	high	2389	298	9893	2518	0.0806745	0.697786	-0.617112	0.00685758	0.0152158	Yes
R7_S3	pairwise	high	2802	341	8643	2128	0.149926	0.639123	-0.489196	0.00934787	0.0155729	Yes
R8_S3	pairwise	high	3984	702	5623	1882	0.302778	0.452426	-0.149649	0.23045	0.0876241	No
R9_S3	pairwise	high	3856	256	7776	2500	0.288595	0.593215	-0.304619	0.0539976	0.0319917	Yes
R10_S3	pairwise	high	3496	128	3723	927	0.24603	0.273351	-0.0273216	0.695963	0.203904	No
R1_S4	pairwise	high	1572	412	2640	480	-0.101089	0.124062	-0.225151	0.0430576	0.0279807	Yes
R2_S4	pairwise	high	2091	201	3749	790	0.0228124	0.276374	-0.253561	0.0243867	0.0203952	Yes
R3_S4	pairwise	high	2228	289	2499	488	0.0503735	0.100225	-0.0498511	0.454407	0.147647	No
R4_S4	pairwise	high	1688	147	3401	710	-0.0701692	0.234065	-0.304234	0.0149495	0.0168261	Yes
R5_S4	pairwise	high	1755	170	3983	799	-0.0532645	0.302669	-0.355933	0.00914414	0.0155729	Yes
R6_S4	pairwise	high	1874	47	4060	799	-0.0247721	0.310984	-0.335756	0.00910023	0.0155729	Yes
R7_S4	pairwise	high	2215	396	3547	660	0.0478321	0.25232	-0.204487	0.0400427	0.0269022	Yes
R8_S4	pairwise	high	1964	418	2308	677	-0.00440018	0.0656941	-0.0700943	0.495577	0.158024	No
R9_S4	pairwise	high	2064	99	3191	888	0.017168	0.206385	-0.189217	0.0942496	0.046358	Yes
R10_S4	pairwise	high	1624	81	1528	290	-0.0869556	-0.113418	0.0264627	0.610192	0.184618	No
R1_S5	pairwise	high	1195	391	2826	666	-0.220174	0.15363	-0.373804	0.0216202	0.0193082	Yes
R2_S5	pairwise	high	1523	186	4013	1038	-0.114842	0.305927	-0.420769	0.0149778	0.0168261	Yes
R3_S5	pairwise	high	2025	153	2675	659	0.00888336	0.129782	-0.120899	0.171418	0.0709194	No
R4_S5	pairwise	high	1347	34	3640	936	-0.168174	0.26356	-0.431734	0.0132598	0.0162389	Yes
R5_S5	pairwise	high	1920	31	4264	1068	-0.0142404	0.332276	-0.346516	0.0191065	0.018459	Yes
R6_S5	pairwise	high	1851	455	4346	1076	-0.0301352	0.340548	-0.370683	0.0208518	0.0191189	Yes
R7_S5	pairwise	high	1787	109	3796	908	-0.0454171	0.281785	-0.327202	0.0190227	0.018426	Yes
R8_S5	pairwise	high	2956	226	2470	814	0.173163	0.0951553	0.0780075	0.375436	0.127212	No
R9_S5	pairwise	high	1535	101	3416	1079	-0.111433	0.235976	-0.347409	0.0396944	0.0267879	Yes
R10_S5	pairwise	high	1575	234	1635	396	-0.100261	-0.0840239	-0.0162372	0.832327	0.235084	No
R1_S6	pairwise	high	3597	322	3679	710	0.258399	0.268188	-0.00978935	0.864302	0.242229	No
R2_S6	pairwise	high	1715	81	5224	1151	-0.0632775	0.420461	-0.483739	0.00622314	0.0152158	Yes
R3_S6	pairwise	high	1981	212	3483	716	-0.000657	0.244412	-0.245069	0.0252617	0.0207801	Yes
R4_S6	pairwise	high	2438	304	4739	1036	0.089492	0.378145	-0.288653	0.0209944	0.0191189	Yes
R5_S6	pairwise	high	3439	21	5551	1169	0.238891	0.44683	-0.207939	0.0352279	0.0249987	Yes
R6_S6	pairwise	high	1851	154	5657	1172	-0.0301352	0.455045	-0.48518	0.00506775	0.0152158	Yes
R7_S6	pairwise	high	2660	108	4942	974	0.12734	0.396361	-0.269021	0.0156903	0.0170609	Yes
R8_S6	pairwise	high	1785	127	3215	966	-0.0459034	0.209639	-0.255543	0.0638361	0.0356301	Yes
R9_S6	pairwise	high	1922	196	4447	1270	-0.0137883	0.350525	-0.364314	0.0271932	0.0216578	Yes
R10_S6	pairwise	high	1879	355	2129	427	-0.0236149	0.030634	-0.0542489	0.479079	0.153999	No
R1_S7	pairwise	high	4801	104	4017	1019	0.38379	0.30636	0.0774299	0.255575	0.0949259	No
R2_S7	pairwise	high	5195	83	5703	1570	0.418044	0.458562	-0.0405178	0.605572	0.18382	No
R3_S7	pairwise	high	4524	149	3802	1003	0.357981	0.28247	0.0755105	0.284995	0.102862	No
R4_S7	pairwise	high	3811	246	5174	1417	0.283497	0.416285	-0.132787	0.17604	0.0723197	No
R5_S7	pairwise	high	5366	283	6060	1622	0.432109	0.484931	-0.052822	0.505811	0.160483	No
R6_S7	pairwise	high	3479	151	6176	1636	0.243913	0.493166	-0.249253	0.0467133	0.0294293	Yes
R7_S7	pairwise	high	4650	443	5396	1387	0.369911	0.43453	-0.064619	0.42499	0.13986	No
R8_S7	pairwise	high	7283	434	3510	1203	0.564769	0.247765	0.317003	0.00693458	0.0152158	Yes
R9_S7	pairwise	high	4240	353	4855	1601	0.329824	0.388648	-0.0588234	0.55129	0.171134	No
R10_S7	pairwise	high	3355	240	2324	603	0.228151	0.0686945	0.159456	0.051295	0.0309238	Yes
R1_S8	pairwise	high	1693	39	3192	585	-0.0688847	0.206521	-0.275406	0.0114365	0.0159162	Yes
R2_S8	pairwise	high	2605	278	4532	961	0.118266	0.358748	-0.240482	0.0289348	0.0224917	Yes
R3_S8	pairwise	high	2165	13	3022	595	0.0379162	0.182753	-0.144837	0.0671862	0.0367584	Yes
R4_S8	pairwise	high	1862	74	4111	865	-0.027562	0.316406	-0.343968	0.0109314	0.0159162	Yes
R5_S8	pairwise	high	2559	231	4816	973	0.110529	0.385145	-0.274616	0.0174076	0.0177638	Yes
R6_S8	pairwise	high	1820	33	4908	974	-0.0374703	0.393363	-0.430833	0.00536958	0.0152158	Yes
R7_S8	pairwise	high	2195	92	4288	805	0.0438929	0.334713	-0.29082	0.0110389	0.0159162	Yes
R8_S8	pairwise	high	1861	261	2790	821	-0.0277953	0.148063	-0.175858	0.135177	0.059756	No
R9_S8	pairwise	high	2142	367	3858	1077	0.0332778	0.288821	-0.255543	0.0592826	0.0339342	Yes
R10_S8	pairwise	high	1895	254	1847	353	-0.0199325	-0.0310748	0.0111423	0.857701	0.2407	No
R1_S9	pairwise	high	2808	547	5027	915	0.150855	0.403767	-0.252912	0.0226503	0.019709	Yes
R2_S9	pairwise	high	2888	250	7138	1506	0.163056	0.556035	-0.392979	0.00851101	0.0154237	Yes
R3_S9	pairwise	high	3005	103	4759	931	0.180303	0.379974	-0.199671	0.0315726	0.0232932	Yes
R4_S9	pairwise	high	2311	85	6475	1354	0.0662583	0.513698	-0.44744	0.0060211	0.0152158	Yes
R5_S9	pairwise	high	5286	119	7584	1523	0.425585	0.582357	-0.156771	0.0597025	0.0340818	Yes
R6_S9	pairwise	high	6801	77	7730	1525	0.535031	0.590638	-0.0556067	0.351424	0.120591	No
R7_S9	pairwise	high	2911	127	6753	1259	0.166501	0.531955	-0.365455	0.00625923	0.0152158	Yes
R8_S9	pairwise	high	3273	254	4393	1289	0.217404	0.34522	-0.127815	0.21384	0.0828954	No
R9_S9	pairwise	high	2659	223	6075	1691	0.127177	0.486005	-0.358828	0.0256094	0.0209515	Yes
R10_S9	pairwise	high	2754	400	2909	553	0.142422	0.166202	-0.0237798	0.71412	0.208412	No
R1_S10	pairwise	high	4369	487	4404	1104	0.34284	0.346306	-0.00346527	0.96234	0.262707	No
R2_S10	pairwise	high	3202	194	6253	1703	0.20788	0.498547	-0.290667	0.0368202	0.025688	Yes
R3_S10	pairwise	high	2629	120	4169	1087	0.122249	0.32249	-0.200241	0.0712811	0.0381727	Yes
R4_S10	pairwise	high	2409	214	5672	1537	0.0842951	0.456195	-0.371899	0.0219267	0.019397	Yes
R5_S10	pairwise	high	3160	308	6644	1758	0.202145	0.524888	-0.322743	0.0277578	0.0219579	Yes
R6_S10	pairwise	high	2534	211	6772	1773	0.106265	0.533175	-0.42691	0.0147188	0.0168251	Yes
R7_S10	pairwise	high	3353	102	5916	1502	0.227892	0.474486	-0.246595	0.0420209	0.0277006	Yes
R8_S10	pairwise	high	2543	243	3849	1310	0.107805	0.287806	-0.180002	0.164779	0.0688772	No
R9_S10	pairwise	high	3155	105	5322	1742	0.201458	0.428533	-0.227076	0.0979025	0.0476925	Yes
R10_S10	pairwise	high	2844	358	2548	654	0.156388	0.108658	0.0477302	0.529477	0.166287	No
R1_S1_O1	triple	low	1137	108	2157	471	-0.440892	-0.162803	-0.27809	0.0216555	0.0193082	Yes
R2_S1_O1	triple	low	1437	217	5764	1287	-0.339196	0.264071	-0.603267	0.00455774	0.0152158	Yes
R3_S1_O1	triple	low	1544	52	3858	849	-0.308006	0.0897093	-0.397715	0.00922617	0.0155729	Yes
R4_S1_O1	triple	low	1382	117	5596	1406	-0.356145	0.251225	-0.60737	0.00663667	0.0152158	Yes
R5_S1_O1	triple	low	1228	222	5118	1102	-0.407455	0.212447	-0.619902	0.00389767	0.0152158	Yes
R6_S1_O1	triple	low	1070	181	6428	1382	-0.467269	0.311423	-0.778692	0.00264278	0.0152158	Yes
R7_S1_O1	triple	low	959	127	6226	1406	-0.514834	0.297556	-0.812391	0.00295337	0.0152158	Yes
R8_S1_O1	triple	low	2949	50	5636	1366	-0.0269782	0.254318	-0.281296	0.0271579	0.0216471	Yes
R9_S1_O1	triple	low	937	49	5885	1463	-0.524913	0.273094	-0.798007	0.00424683	0.0152158	Yes
R10_S1_O1	triple	low	1339	220	3134	757	-0.369872	-0.000554	-0.369318	0.0169048	0.0174367	Yes
R1_S2_O1	triple	low	944	134	1862	408	-0.521681	-0.226673	-0.295008	0.0207892	0.0191189	Yes
R2_S2_O1	triple	low	1488	144	4975	1114	-0.32405	0.20014	-0.52419	0.00578073	0.0152158	Yes
R3_S2_O1	triple	low	1282	118	3331	735	-0.388765	0.0259217	-0.414687	0.0088564	0.0155564	Yes
R4_S2_O1	triple	low	1424	257	4831	1216	-0.343143	0.187384	-0.530527	0.00898417	0.0155729	Yes
R5_S2_O1	triple	low	1148	25	4418	954	-0.436711	0.148573	-0.585284	0.00404086	0.0152158	Yes
R6_S2_O1	triple	low	1177	199	5549	1197	-0.425876	0.247562	-0.673438	0.00335995	0.0152158	Yes
R7_S2_O1	triple	low	2233	357	5374	1217	-0.147764	0.233645	-0.381409	0.0127506	0.016212	Yes
R8_S2_O1	triple	low	2683	256	4865	1182	-0.0680323	0.19043	-0.258462	0.035357	0.0250181	Yes
R9_S2_O1	triple	low	1149	85	5080	1266	-0.436333	0.209211	-0.645544	0.00582275	0.0152158	Yes
R10_S2_O1	triple	low	1269	67	2705	655	-0.393191	-0.0644857	-0.328706	0.0194765	0.0186727	Yes
R1_S3_O1	triple	low	734	144	3019	664	-0.630957	-0.0167898	-0.614167	0.00432618	0.0152158	Yes
R2_S3_O1	triple	low	1363	340	8067	1814	-0.362157	0.410059	-0.772216	0.00326056	0.0152158	Yes
R3_S3_O1	triple	low	1348	139	5400	1197	-0.366963	0.235741	-0.602704	0.00432879	0.0152158	Yes
R4_S3_O1	triple	low	1235	128	7833	1979	-0.404986	0.397275	-0.802261	0.00449935	0.0152158	Yes
R5_S3_O1	triple	low	1079	149	7164	1554	-0.463631	0.358503	-0.822134	0.00250971	0.0152158	Yes
R6_S3_O1	triple	low	1143	102	8998	1949	-0.438607	0.457493	-0.8961	0.00222638	0.0152158	Yes
R7_S3_O1	triple	low	1775	355	8714	1981	-0.247455	0.443565	-0.691019	0.00395	0.0152158	Yes
R8_S3_O1	triple	low	2312	242	7889	1924	-0.132665	0.400369	-0.533034	0.00759002	0.0153266	Yes
R9_S3_O1	triple	low	1073	102	8237	2060	-0.466053	0.419116	-0.885169	0.00384451	0.0152158	Yes
R10_S3_O1	triple	low	1188	80	4387	1066	-0.421836	0.145515	-0.567351	0.00659178	0.0152158	Yes
R1_S4_O1	triple	low	508	78	1671	409	-0.790789	-0.273676	-0.517113	0.0084127	0.0154198	Yes
R2_S4_O1	triple	low	1156	84	4465	1112	-0.433695	0.153169	-0.586864	0.00679385	0.0152158	Yes
R3_S4_O1	triple	low	1145	250	2989	736	-0.437847	-0.021127	-0.41672	0.0147446	0.0168251	Yes
R4_S4_O1	triple	low	1732	331	4335	1189	-0.258105	0.140336	-0.398441	0.0217147	0.0193119	Yes
R5_S4_O1	triple	low	1032	104	3965	959	-0.482973	0.10159	-0.584563	0.00622728	0.0152158	Yes
R6_S4_O1	triple	low	989	62	4980	1203	-0.501457	0.200576	-0.702033	0.00456848	0.0152158	Yes
R7_S4_O1	triple	low	1946	85	4823	1212	-0.20751	0.186664	-0.394174	0.014836	0.0168261	Yes
R8_S4_O1	triple	low	2121	270	4366	1163	-0.170112	0.143431	-0.313543	0.0311733	0.0231293	Yes
R9_S4_O1	triple	low	913	226	4558	1240	-0.536182	0.162121	-0.698304	0.00744356	0.0152735	Yes
R10_S4_O1	triple	low	907	247	2428	645	-0.539046	-0.111404	-0.427641	0.0188703	0.0183658	Yes
R1_S5_O1	triple	low	611	61	1758	360	-0.710612	-0.251634	-0.458978	0.00553955	0.0152158	Yes
R2_S5_O1	triple	low	930	532	4700	986	-0.52817	0.175445	-0.703615	0.00431736	0.0152158	Yes
R3_S5_O1	triple	low	991	99	3146	649	-0.500579	0.00110578	-0.501685	0.00472527	0.0152158	Yes
R4_S5_O1	triple	low	1163	114	4563	1092	-0.431073	0.162598	-0.593671	0.00583192	0.0152158	Yes
R5_S5_O1	triple	low	1132	275	4173	840	-0.442807	0.123795	-0.566602	0.00398077	0.0152158	Yes
R6_S5_O1	triple	low	1124	245	5242	1053	-0.445887	0.222844	-0.668731	0.00273472	0.0152158	Yes
R7_S5_O1	triple	low	1929	232	5076	1079	-0.211321	0.208869	-0.420189	0.00782344	0.0153278	Yes
R8_S5_O1	triple	low	2261	69	4595	1057	-0.142352	0.165633	-0.307985	0.0188351	0.0183484	Yes
R9_S5_O1	triple	low	1003	293	4798	1135	-0.495352	0.184407	-0.679759	0.00496809	0.0152158	Yes
R10_S5_O1	triple	low	1294	208	2556	585	-0.384719	-0.0890921	-0.295627	0.0244373	0.0204051	Yes
R1_S6_O1	triple	low	717	199	2246	533	-0.641134	-0.145243	-0.495891	0.00962668	0.0155729	Yes
R2_S6_O1	triple	low	832	124	6002	1453	-0.57653	0.281643	-0.858173	0.00356598	0.0152158	Yes
R3_S6_O1	triple	low	890	49	4018	961	-0.547263	0.107357	-0.65462	0.00489515	0.0152158	Yes
R4_S6_O1	triple	low	782	120	5828	1562	-0.603446	0.268867	-0.872313	0.00506081	0.0152158	Yes
R5_S6_O1	triple	low	829	37	5330	1251	-0.578098	0.230074	-0.808173	0.00338297	0.0152158	Yes
R6_S6_O1	triple	low	784	78	6695	1570	-0.602337	0.329098	-0.931435	0.00286852	0.0152158	Yes
R7_S6_O1	triple	low	1178	175	6483	1585	-0.425508	0.315123	-0.740631	0.00450067	0.0152158	Yes
R8_S6_O1	triple	low	1576	164	5869	1525	-0.299097	0.271911	-0.571008	0.00835204	0.0153837	Yes
R9_S6_O1	triple	low	766	129	6128	1628	-0.612424	0.290666	-0.90309	0.0047211	0.0152158	Yes
R10_S6_O1	triple	low	788	134	3264	845	-0.600127	0.0170972	-0.617224	0.00742413	0.0152735	Yes
R1_S7_O1	triple	low	722	119	1851	460	-0.638116	-0.229247	-0.408869	0.0146653	0.0168251	Yes
R2_S7_O1	triple	low	806	4	4946	1252	-0.590318	0.197601	-0.787919	0.00460097	0.0152158	Yes
R3_S7_O1	triple	low	943	187	3311	829	-0.522141	0.0233062	-0.545447	0.00848432	0.0154237	Yes
R4_S7_O1	triple	low	857	150	4803	1335	-0.563672	0.18486	-0.748532	0.00704329	0.0152158	Yes
R5_S7_O1	triple	low	696	107	4392	1081	-0.654044	0.146009	-0.800053	0.00414636	0.0152158	Yes
R6_S7_O1	triple	low	797	148	5517	1356	-0.595195	0.24505	-0.840245	0.00389829	0.0152158	Yes
R7_S7_O1	triple	low	1115	325	5343	1364	-0.449378	0.231132	-0.68051	0.00641585	0.0152158	Yes
R8_S7_O1	triple	low	1455	248	4837	1307	-0.33379	0.187923	-0.521713	0.0116612	0.0159506	Yes
R9_S7_O1	triple	low	888	41	5050	1393	-0.54824	0.206638	-0.754878	0.00663927	0.0152158	Yes
R10_S7_O1	triple	low	920	20	2690	724	-0.532865	-0.0669007	-0.465964	0.0133399	0.0162728	Yes
R1_S8_O1	triple	low	609	16	1946	453	-0.712036	-0.20751	-0.504526	0.00693972	0.0152158	Yes
R2_S8_O1	triple	low	929	141	5200	1236	-0.528637	0.21935	-0.747988	0.00401192	0.0152158	Yes
R3_S8_O1	triple	low	954	253	3481	817	-0.517105	0.0450511	-0.562156	0.00689802	0.0152158	Yes
R4_S8_O1	triple	low	853	130	5049	1333	-0.565704	0.206552	-0.772256	0.00559327	0.0152158	Yes
R5_S8_O1	triple	low	932	273	4618	1063	-0.527237	0.167801	-0.695038	0.00434752	0.0152158	Yes
R6_S8_O1	triple	low	906	203	5800	1334	-0.539525	0.266775	-0.8063	0.00327897	0.0152158	Yes
R7_S8_O1	triple	low	1533	437	5617	1349	-0.311111	0.252851	-0.563962	0.00755197	0.0153091	Yes
R8_S8_O1	triple	low	1590	280	5085	1301	-0.295256	0.209638	-0.504894	0.010427	0.0158169	Yes
R9_S8_O1	triple	low	735	114	5309	1389	-0.630366	0.22836	-0.858725	0.00472809	0.0152158	Yes
R10_S8_O1	triple	low	750	95	2828	721	-0.621592	-0.0451735	-0.576418	0.00776574	0.0153278	Yes
R1_S9_O1	triple	low	453	108	2049	456	-0.840555	-0.185111	-0.655444	0.00413147	0.0152158	Yes
R2_S9_O1	triple	low	988	116	5477	1244	-0.501896	0.24189	-0.743786	0.00339484	0.0152158	Yes
R3_S9_O1	triple	low	1033	339	3666	821	-0.482553	0.0675395	-0.550092	0.00681803	0.0152158	Yes
R4_S9_O1	triple	low	820	96	5318	1354	-0.582839	0.229095	-0.811934	0.00456573	0.0152158	Yes
R5_S9_O1	triple	low	764	410	4864	1067	-0.61356	0.190341	-0.8039	0.00341608	0.0152158	Yes
R6_S9_O1	triple	low	840	162	6109	1338	-0.572374	0.289317	-0.861691	0.00248206	0.0152158	Yes
R7_S9_O1	triple	low	1210	96	5916	1359	-0.413868	0.275375	-0.689243	0.00392334	0.0152158	Yes
R8_S9_O1	triple	low	1530	96	5356	1318	-0.311962	0.232188	-0.544149	0.00741325	0.0152735	Yes
R9_S9_O1	triple	low	752	152	5592	1410	-0.620435	0.250914	-0.871349	0.00410027	0.0152158	Yes
R10_S9_O1	triple	low	823	33	2978	730	-0.581253	-0.0227282	-0.558525	0.00694434	0.0152158	Yes
R1_S10_O1	triple	low	534	16	2061	466	-0.769112	-0.182575	-0.586537	0.00476535	0.0152158	Yes
R2_S10_O1	triple	low	773	176	5508	1273	-0.608473	0.244341	-0.852814	0.00309345	0.0152158	Yes
R3_S10_O1	triple	low	922	125	3687	840	-0.531922	0.0700202	-0.601942	0.00486743	0.0152158	Yes
R4_S10_O1	triple	low	747	59	5348	1381	-0.623332	0.231538	-0.854871	0.00449172	0.0152158	Yes
R5_S10_O1	triple	low	846	196	4891	1093	-0.569283	0.192745	-0.762027	0.00322673	0.0152158	Yes
R6_S10_O1	triple	low	768	187	6144	1371	-0.611292	0.291798	-0.90309	0.00254014	0.0152158	Yes
R7_S10_O1	triple	low	820	251	5950	1389	-0.582839	0.277864	-0.860703	0.00325396	0.0152158	Yes
R8_S10_O1	triple	low	1435	68	5386	1345	-0.339801	0.234613	-0.574414	0.00707336	0.0152158	Yes
R9_S10_O1	triple	low	744	33	5624	1438	-0.62508	0.253392	-0.878472	0.00418992	0.0152158	Yes
R10_S10_O1	triple	low	754	135	2995	745	-0.619282	-0.0202561	-0.599025	0.0068546	0.0152158	Yes
R1_S1_O2	triple	low	7055	130	4079	880	0.351844	0.113901	0.237943	0.00440962	0.0152158	Yes
R2_S1_O2	triple	low	7023	630	10901	2405	0.34987	0.540813	-0.190944	0.0539976	0.0319917	Yes
R3_S1_O2	triple	low	9594	1069	7297	1586	0.485347	0.366491	0.118855	0.106007	0.0504637	No
R4_S1_O2	triple	low	10230	858	10584	2634	0.513223	0.527997	-0.0147742	0.835672	0.235725	No
R5_S1_O2	triple	low	7336	587	9680	2058	0.368806	0.489222	-0.120416	0.130676	0.0583054	No
R6_S1_O2	triple	low	9486	1066	12158	2582	0.48043	0.588209	-0.107779	0.172905	0.0713106	No
R7_S1_O2	triple	low	9411	870	11774	2629	0.476983	0.574271	-0.0972883	0.213484	0.0827888	No
R8_S1_O2	triple	low	13581	854	10659	2559	0.636279	0.531064	0.105215	0.133893	0.0593132	No
R9_S1_O2	triple	low	7127	569	11129	2742	0.356254	0.549803	-0.193549	0.068561	0.0372906	Yes
R10_S1_O2	triple	low	7327	978	5928	1417	0.368273	0.276255	0.092018	0.232067	0.0879526	No
R1_S2_O2	triple	low	6434	594	3521	762	0.311828	0.0500131	0.261815	0.00641806	0.0152158	Yes
R2_S2_O2	triple	low	12561	1252	9409	2083	0.602371	0.476891	0.125481	0.0879961	0.044149	Yes
R3_S2_O2	triple	low	7159	222	6299	1374	0.358199	0.302619	0.0555808	0.344798	0.11886	No
R4_S2_O2	triple	low	8172	877	9136	2280	0.415675	0.464103	-0.0484277	0.531828	0.166677	No
R5_S2_O2	triple	low	6053	408	8356	1783	0.285318	0.425345	-0.140028	0.0946573	0.0464933	Yes
R6_S2_O2	triple	low	8105	902	10495	2236	0.4121	0.52433	-0.112229	0.161132	0.0676753	No
R7_S2_O2	triple	low	9779	972	10163	2276	0.493642	0.510369	-0.0167275	0.801418	0.228315	No
R8_S2_O2	triple	low	11496	1543	9201	2215	0.563894	0.467182	0.0967117	0.214861	0.0829863	No
R9_S2_O2	triple	low	7424	707	9607	2373	0.373985	0.485935	-0.11195	0.201462	0.0792317	No
R10_S2_O2	triple	low	9001	908	5117	1227	0.457638	0.212362	0.245275	0.0116259	0.0159442	Yes
R1_S3_O2	triple	low	5145	382	5709	1241	0.214732	0.259907	-0.0451747	0.493701	0.157591	No
R2_S3_O2	triple	low	7213	430	15257	3391	0.361463	0.686816	-0.325353	0.0151473	0.0168461	Yes
R3_S3_O2	triple	low	7866	666	10214	2237	0.399101	0.512543	-0.113442	0.156396	0.0662416	No
R4_S3_O2	triple	low	8350	438	14814	3708	0.425034	0.674019	-0.248986	0.0399986	0.0268897	Yes
R5_S3_O2	triple	low	6628	265	13549	2903	0.32473	0.635254	-0.310525	0.014705	0.0168251	Yes
R6_S3_O2	triple	low	5354	277	17017	3642	0.232025	0.73423	-0.502205	0.00522219	0.0152158	Yes
R7_S3_O2	triple	low	8401	818	16480	3706	0.427678	0.720304	-0.292626	0.0210725	0.0191453	Yes
R8_S3_O2	triple	low	8831	706	14919	3604	0.449357	0.677087	-0.22773	0.0454106	0.0290061	Yes
R9_S3_O2	triple	low	6646	445	15577	3860	0.325907	0.695831	-0.369923	0.0163857	0.0171706	Yes
R10_S3_O2	triple	low	6732	796	8297	1996	0.331491	0.422268	-0.090777	0.275703	0.100508	No
R1_S4_O2	triple	low	4919	218	3159	765	0.195224	0.00289669	0.192327	0.0185818	0.0182438	Yes
R2_S4_O2	triple	low	8140	745	8444	2083	0.413971	0.429895	-0.0159238	0.823564	0.232984	No
R3_S4_O2	triple	low	6735	796	5653	1378	0.331685	0.255626	0.0760586	0.304222	0.107877	No
R4_S4_O2	triple	low	7598	1150	8199	2232	0.384046	0.417108	-0.0330616	0.699714	0.204832	No
R5_S4_O2	triple	low	6249	654	7498	1796	0.299158	0.378292	-0.0791349	0.320962	0.112374	No
R6_S4_O2	triple	low	7223	819	9418	2253	0.362065	0.477306	-0.115241	0.18794	0.075701	No
R7_S4_O2	triple	low	7249	1128	9121	2271	0.363625	0.46339	-0.0997644	0.270154	0.099034	No
R8_S4_O2	triple	low	9952	1854	8257	2181	0.501257	0.420169	0.0810881	0.363048	0.123772	No
R9_S4_O2	triple	low	6089	589	8621	2327	0.287893	0.438905	-0.151012	0.141717	0.0616115	No
R10_S4_O2	triple	low	8886	519	4592	1209	0.452053	0.165349	0.286704	0.004825	0.0152158	Yes
R1_S5_O2	triple	low	7165	505	3326	671	0.358563	0.0252693	0.333294	0.00137694	0.0152158	Yes
R2_S5_O2	triple	low	8039	418	8888	1840	0.408549	0.452151	-0.043602	0.479317	0.154028	No
R3_S5_O2	triple	low	7124	550	5950	1211	0.356071	0.277864	0.0782069	0.201034	0.0791271	No
R4_S5_O2	triple	low	5943	633	8630	2044	0.277353	0.439358	-0.162005	0.0952749	0.0467094	Yes
R5_S5_O2	triple	low	6283	926	7893	1566	0.301514	0.400589	-0.099075	0.200098	0.0789063	No
R6_S5_O2	triple	low	10563	210	9913	1964	0.527134	0.499552	0.0275822	0.599175	0.182299	No
R7_S5_O2	triple	low	7681	853	9600	2014	0.388765	0.485618	-0.0968535	0.203223	0.0797839	No
R8_S5_O2	triple	low	16186	703	8691	1978	0.712487	0.442417	0.27007	0.00347451	0.0152158	Yes
R9_S5_O2	triple	low	6809	421	9075	2125	0.33643	0.461194	-0.124763	0.144251	0.0623526	No
R10_S5_O2	triple	low	5965	699	4833	1095	0.278958	0.187564	0.0913937	0.205733	0.0804949	No
R1_S6_O2	triple	low	7145	339	4248	999	0.357349	0.131532	0.225818	0.0089289	0.0155564	Yes
R2_S6_O2	triple	low	8983	731	11352	2721	0.456768	0.558419	-0.101651	0.219014	0.0841576	No
R3_S6_O2	triple	low	9621	1445	7599	1799	0.486567	0.384104	0.102464	0.20368	0.0798698	No
R4_S6_O2	triple	low	9356	1119	11023	2931	0.474437	0.545647	-0.0712096	0.40949	0.136035	No
R5_S6_O2	triple	low	12586	1268	10081	2342	0.603235	0.506851	0.0963841	0.178614	0.0729785	No
R6_S6_O2	triple	low	9822	934	12661	2938	0.495547	0.605815	-0.110268	0.185935	0.0750596	No
R7_S6_O2	triple	low	11580	1074	12262	2969	0.567056	0.591908	-0.0248528	0.72729	0.211902	No
R8_S6_O2	triple	low	9820	1583	11101	2860	0.495459	0.548709	-0.0532506	0.534535	0.167326	No
R9_S6_O2	triple	low	9429	575	11590	3054	0.477813	0.56743	-0.0896178	0.294814	0.105573	No
R10_S6_O2	triple	low	9248	1101	6173	1585	0.469395	0.293843	0.175552	0.0508606	0.0308023	Yes
R1_S7_O2	triple	low	7733	1184	3500	863	0.391695	0.0474151	0.34428	0.00746845	0.0152735	Yes
R2_S7_O2	triple	low	9332	630	9355	2346	0.473322	0.474391	-0.00106906	0.987701	0.267206	No
R3_S7_O2	triple	low	9448	599	6262	1553	0.478687	0.30006	0.178627	0.0295087	0.0226211	Yes
R4_S7_O2	triple	low	9577	888	9083	2507	0.484577	0.461576	0.0230002	0.763781	0.220311	No
R5_S7_O2	triple	low	8498	117	8307	2025	0.432664	0.422791	0.00987252	0.878351	0.245252	No
R6_S7_O2	triple	low	10045	906	10433	2541	0.505297	0.521756	-0.0164593	0.81554	0.231337	No
R7_S7_O2	triple	low	9206	475	10104	2558	0.467418	0.50784	-0.0404224	0.582156	0.178619	No
R8_S7_O2	triple	low	14406	1249	9147	2452	0.66189	0.464626	0.197265	0.0296498	0.0226211	Yes
R9_S7_O2	triple	low	7156	580	9551	2614	0.358017	0.483396	-0.125379	0.196245	0.0778835	No
R10_S7_O2	triple	low	10149	771	5087	1359	0.50977	0.209809	0.299962	0.00495555	0.0152158	Yes
R1_S8_O2	triple	low	8157	1130	3680	848	0.414878	0.0691949	0.345683	0.00536792	0.0152158	Yes
R2_S8_O2	triple	low	9119	270	9834	2314	0.463294	0.496077	-0.032783	0.623169	0.187566	No
R3_S8_O2	triple	low	7945	1023	6583	1529	0.403441	0.321771	0.08167	0.268999	0.0987486	No
R4_S8_O2	triple	low	7362	826	9549	2501	0.370343	0.483305	-0.112962	0.223767	0.0855777	No
R5_S8_O2	triple	low	7063	811	8733	1989	0.352336	0.444511	-0.0921743	0.249344	0.0932271	No
R6_S8_O2	triple	low	7740	304	10968	2495	0.392088	0.543475	-0.151386	0.0901647	0.0450009	Yes
R7_S8_O2	triple	low	9835	720	10622	2525	0.496121	0.529553	-0.0334319	0.631053	0.189412	No
R8_S8_O2	triple	low	12294	514	9616	2438	0.59304	0.486342	0.106699	0.136143	0.0600791	No
R9_S8_O2	triple	low	7654	517	10041	2606	0.387236	0.505124	-0.117889	0.194653	0.0774288	No
R10_S8_O2	triple	low	7945	722	5348	1351	0.403441	0.231538	0.171903	0.042539	0.0278707	Yes
R1_S9_O2	triple	low	8077	909	3876	852	0.410597	0.0917308	0.318866	0.00428486	0.0152158	Yes
R2_S9_O2	triple	low	8546	896	10358	2327	0.43511	0.518623	-0.083513	0.276611	0.100769	No
R3_S9_O2	triple	low	7067	1363	6934	1535	0.352582	0.344331	0.00825125	0.916056	0.253093	No
R4_S9_O2	triple	low	12220	1441	10058	2539	0.590418	0.505859	0.0845596	0.268886	0.0987486	No
R5_S9_O2	triple	low	6729	761	9198	1994	0.331298	0.46704	-0.135743	0.115629	0.0534972	No
R6_S9_O2	triple	low	10665	754	11553	2501	0.531308	0.566042	-0.0347339	0.587638	0.179672	No
R7_S9_O2	triple	low	9091	1805	11188	2542	0.461959	0.5521	-0.0901408	0.308753	0.109079	No
R8_S9_O2	triple	low	10876	522	10129	2469	0.539816	0.508914	0.0309026	0.635174	0.190443	No
R9_S9_O2	triple	low	8718	517	10576	2643	0.443764	0.527669	-0.0839046	0.298107	0.106498	No
R10_S9_O2	triple	low	7419	926	5633	1368	0.373692	0.254087	0.119606	0.134424	0.0594732	No
R1_S10_O2	triple	low	6412	219	3898	872	0.310341	0.0941889	0.216152	0.00838094	0.0153884	Yes
R2_S10_O2	triple	low	7951	596	10418	2381	0.403769	0.521131	-0.117363	0.156673	0.0663055	No
R3_S10_O2	triple	low	7089	622	6974	1572	0.353932	0.346829	0.00710303	0.911889	0.252141	No
R4_S10_O2	triple	low	9692	810	10115	2589	0.48976	0.508313	-0.0185525	0.800461	0.228105	No
R5_S10_O2	triple	low	9220	422	9251	2043	0.468078	0.469536	-0.00145776	0.980699	0.265788	No
R6_S10_O2	triple	low	7983	570	11619	2562	0.405513	0.568516	-0.163003	0.0743995	0.0394885	Yes
R7_S10_O2	triple	low	9201	1209	11252	2600	0.467182	0.554577	-0.0873947	0.283104	0.102249	No
R8_S10_O2	triple	low	10265	1030	10187	2520	0.514706	0.511393	0.00331265	0.9628	0.262765	No
R9_S10_O2	triple	low	6840	617	10636	2696	0.338403	0.530125	-0.191722	0.0762139	0.0400522	Yes
R10_S10_O2	triple	low	7427	652	5665	1396	0.37416	0.256547	0.117614	0.118697	0.054367	No
R1_S1_O3	triple	low	697	171	1244	240	-0.65342	-0.401833	-0.251588	0.0324332	0.0236636	Yes
R2_S1_O3	triple	low	809	96	3325	659	-0.588704	0.0251387	-0.613843	0.00281894	0.0152158	Yes
R3_S1_O3	triple	low	758	174	2226	433	-0.616984	-0.149128	-0.467856	0.00551123	0.0152158	Yes
R4_S1_O3	triple	low	847	199	3228	740	-0.56877	0.0122806	-0.58105	0.00576175	0.0152158	Yes
R5_S1_O3	triple	low	677	48	2952	559	-0.666064	-0.0265366	-0.639528	0.00216511	0.0152158	Yes
R6_S1_O3	triple	low	835	174	3708	700	-0.574966	0.0724868	-0.647453	0.00231486	0.0152158	Yes
R7_S1_O3	triple	low	1035	93	3591	722	-0.481713	0.0585625	-0.540275	0.003695	0.0152158	Yes
R8_S1_O3	triple	low	1342	177	3251	714	-0.3689	0.015364	-0.384264	0.0108651	0.0159162	Yes
R9_S1_O3	triple	low	736	44	3394	769	-0.629775	0.0340589	-0.663834	0.00393768	0.0152158	Yes
R10_S1_O3	triple	low	958	145	1808	395	-0.515287	-0.239455	-0.275833	0.024921	0.02065	Yes
R1_S2_O3	triple	low	599	80	1074	208	-0.719226	-0.465649	-0.253577	0.0209863	0.0191189	Yes
R2_S2_O3	triple	low	996	43	2870	571	-0.498394	-0.038771	-0.459623	0.00477698	0.0152158	Yes
R3_S2_O3	triple	low	857	63	1921	375	-0.563672	-0.213126	-0.350547	0.00836067	0.0153837	Yes
R4_S2_O3	triple	low	1262	32	2787	641	-0.395594	-0.051516	-0.344078	0.0146651	0.0168251	Yes
R5_S2_O3	triple	low	962	166	2548	484	-0.513478	-0.0904535	-0.423024	0.00581238	0.0152158	Yes
R6_S2_O3	triple	low	995	135	3201	607	-0.49883	0.00863274	-0.507463	0.00355742	0.0152158	Yes
R7_S2_O3	triple	low	1210	293	3100	626	-0.413868	-0.00529124	-0.408576	0.0090623	0.0155729	Yes
R8_S2_O3	triple	low	1721	274	2806	618	-0.260872	-0.0485653	-0.212307	0.0498226	0.0304403	Yes
R9_S2_O3	triple	low	1119	49	2930	666	-0.447823	-0.0297853	-0.418038	0.00932824	0.0155729	Yes
R10_S2_O3	triple	low	968	158	1561	342	-0.510778	-0.30325	-0.207528	0.0526409	0.0314499	Yes
R1_S3_O3	triple	low	517	99	1741	339	-0.783162	-0.255854	-0.527308	0.00387536	0.0152158	Yes
R2_S3_O3	triple	low	1006	52	4653	931	-0.494055	0.17108	-0.665135	0.00247785	0.0152158	Yes
R3_S3_O3	triple	low	828	96	3115	612	-0.578623	-0.00319489	-0.575428	0.00307096	0.0152158	Yes
R4_S3_O3	triple	low	931	72	4518	1043	-0.527703	0.158293	-0.685997	0.00402169	0.0152158	Yes
R5_S3_O3	triple	low	700	26	4132	790	-0.651555	0.119507	-0.771062	0.00167354	0.0152158	Yes
R6_S3_O3	triple	low	988	63	5190	990	-0.501896	0.218514	-0.72041	0.00183728	0.0152158	Yes
R7_S3_O3	triple	low	1434	207	5026	1020	-0.340104	0.20457	-0.544673	0.00393591	0.0152158	Yes
R8_S3_O3	triple	low	1517	116	4550	1007	-0.315667	0.161358	-0.477026	0.00659487	0.0152158	Yes
R9_S3_O3	triple	low	782	100	4751	1083	-0.603446	0.180132	-0.783578	0.00320529	0.0152158	Yes
R10_S3_O3	triple	low	892	81	2530	557	-0.546288	-0.0935324	-0.452756	0.00727942	0.0152617	Yes
R1_S4_O3	triple	low	419	235	964	214	-0.874439	-0.512576	-0.361863	0.0411457	0.0274156	Yes
R2_S4_O3	triple	low	876	114	2575	584	-0.554149	-0.0858757	-0.468273	0.0077855	0.0153278	Yes
R3_S4_O3	triple	low	776	273	1724	386	-0.606791	-0.260116	-0.346676	0.0255137	0.0209162	Yes
R4_S4_O3	triple	low	866	121	2501	636	-0.559135	-0.0985392	-0.460596	0.0119287	0.0161561	Yes
R5_S4_O3	triple	low	642	160	2287	501	-0.689118	-0.137387	-0.551731	0.00562631	0.0152158	Yes
R6_S4_O3	triple	low	892	95	2872	628	-0.546288	-0.0384685	-0.50782	0.00569413	0.0152158	Yes
R7_S4_O3	triple	low	991	74	2782	638	-0.500579	-0.0522958	-0.448283	0.0084622	0.0154237	Yes
R8_S4_O3	triple	low	1500	78	2518	619	-0.320562	-0.0955972	-0.224964	0.0475298	0.0297301	Yes
R9_S4_O3	triple	low	837	128	2629	662	-0.573927	-0.0768624	-0.497065	0.0100059	0.0155729	Yes
R10_S4_O3	triple	low	757	121	1400	343	-0.617557	-0.350525	-0.267032	0.0375843	0.0260147	Yes
R1_S5_O3	triple	low	536	157	1014	179	-0.767488	-0.490615	-0.276873	0.0254156	0.020874	Yes
R2_S5_O3	triple	low	1015	296	2711	496	-0.490187	-0.0635234	-0.426663	0.00705248	0.0152158	Yes
R3_S5_O3	triple	low	632	105	1815	325	-0.695936	-0.237776	-0.45816	0.00388412	0.0152158	Yes
R4_S5_O3	triple	low	827	242	2632	569	-0.579147	-0.0763671	-0.50278	0.00719986	0.0152617	Yes
R5_S5_O3	triple	low	958	271	2407	417	-0.515287	-0.115177	-0.400111	0.00724886	0.0152617	Yes
R6_S5_O3	triple	low	792	139	3023	522	-0.597928	-0.0162148	-0.581713	0.00202084	0.0152158	Yes
R7_S5_O3	triple	low	1223	144	2928	545	-0.409226	-0.0300819	-0.379145	0.0063453	0.0152158	Yes
R8_S5_O3	triple	low	1481	274	2651	546	-0.326098	-0.0732432	-0.252855	0.0294537	0.0226026	Yes
R9_S5_O3	triple	low	722	10	2768	590	-0.638116	-0.0544869	-0.583629	0.00386943	0.0152158	Yes
R10_S5_O3	triple	low	1054	252	1474	302	-0.473812	-0.328155	-0.145657	0.13807	0.0606273	No
R1_S6_O3	triple	low	456	119	1296	277	-0.837688	-0.384048	-0.45364	0.00848629	0.0154237	Yes
R2_S6_O3	triple	low	718	64	3462	759	-0.640528	0.0426741	-0.683203	0.00336172	0.0152158	Yes
R3_S6_O3	triple	low	598	44	2318	500	-0.719952	-0.13154	-0.588412	0.00403974	0.0152158	Yes
R4_S6_O3	triple	low	488	208	3362	832	-0.808233	0.0299448	-0.838178	0.00438245	0.0152158	Yes
R5_S6_O3	triple	low	963	133	3075	649	-0.513027	-0.00880782	-0.504219	0.00525275	0.0152158	Yes
R6_S6_O3	triple	low	403	194	3862	814	-0.891348	0.0901593	-0.981507	0.00201427	0.0152158	Yes
R7_S6_O3	triple	low	720	67	3740	830	-0.63932	0.0762187	-0.715539	0.00327949	0.0152158	Yes
R8_S6_O3	triple	low	1045	241	3386	808	-0.477537	0.033034	-0.510571	0.00859232	0.0154794	Yes
R9_S6_O3	triple	low	447	193	3535	866	-0.846345	0.0517365	-0.898082	0.00381615	0.0152158	Yes
R10_S6_O3	triple	low	533	152	1883	448	-0.769926	-0.221803	-0.548123	0.00780221	0.0153278	Yes
R1_S7_O3	triple	low	374	196	1068	242	-0.923781	-0.468082	-0.4557	0.0181484	0.0180539	Yes
R2_S7_O3	triple	low	569	161	2853	660	-0.741541	-0.0413512	-0.70019	0.0043312	0.0152158	Yes
R3_S7_O3	triple	low	671	125	1910	436	-0.66993	-0.21562	-0.454311	0.00909447	0.0155729	Yes
R4_S7_O3	triple	low	577	144	2770	716	-0.735477	-0.0541732	-0.681304	0.00651226	0.0152158	Yes
R5_S7_O3	triple	low	516	174	2534	567	-0.784003	-0.0928463	-0.691157	0.00414616	0.0152158	Yes
R6_S7_O3	triple	low	518	201	3182	711	-0.782323	0.00604724	-0.78837	0.00335131	0.0152158	Yes
R7_S7_O3	triple	low	667	218	3082	721	-0.672527	-0.0078203	-0.664707	0.00514592	0.0152158	Yes
R8_S7_O3	triple	low	1078	189	2790	697	-0.464034	-0.0510487	-0.412985	0.0147797	0.0168261	Yes
R9_S7_O3	triple	low	458	348	2913	746	-0.835787	-0.0323125	-0.803475	0.00667229	0.0152158	Yes
R10_S7_O3	triple	low	616	159	1551	386	-0.707072	-0.306041	-0.401031	0.017852	0.0179909	Yes
R1_S8_O3	triple	low	419	215	1122	235	-0.874439	-0.44666	-0.427779	0.0187321	0.018316	Yes
R2_S8_O3	triple	low	587	238	2999	643	-0.728015	-0.0196765	-0.708338	0.00366899	0.0152158	Yes
R3_S8_O3	triple	low	711	223	2008	424	-0.644783	-0.193889	-0.450894	0.00938288	0.0155729	Yes
R4_S8_O3	triple	low	712	186	2912	709	-0.644173	-0.0324616	-0.611711	0.00652253	0.0152158	Yes
R5_S8_O3	triple	low	651	258	2664	549	-0.683072	-0.0711187	-0.611953	0.00454175	0.0152158	Yes
R6_S8_O3	triple	low	598	205	3345	688	-0.719952	0.0277432	-0.747695	0.00268852	0.0152158	Yes
R7_S8_O3	triple	low	871	57	3240	703	-0.556635	0.0138921	-0.570527	0.00434626	0.0152158	Yes
R8_S8_O3	triple	low	1178	202	2933	687	-0.425508	-0.0293409	-0.396167	0.0132109	0.0162389	Yes
R9_S8_O3	triple	low	510	227	3062	737	-0.789083	-0.0106478	-0.778435	0.00458794	0.0152158	Yes
R10_S8_O3	triple	low	1063	943	1631	381	-0.47012	-0.284199	-0.185921	0.388169	0.130547	No
R1_S9_O3	triple	low	239	264	1182	233	-1.11826	-0.424035	-0.69422	0.00974415	0.0155729	Yes
R2_S9_O3	triple	low	545	125	3159	640	-0.760256	0.00289669	-0.763153	0.00226012	0.0152158	Yes
R3_S9_O3	triple	low	634	219	2115	421	-0.694564	-0.171343	-0.523221	0.0056717	0.0152158	Yes
R4_S9_O3	triple	low	514	8	3068	715	-0.78569	-0.00979758	-0.775892	0.00346943	0.0152158	Yes
R5_S9_O3	triple	low	575	195	2805	544	-0.736985	-0.0487201	-0.688265	0.00260553	0.0152158	Yes
R6_S9_O3	triple	low	619	277	3524	682	-0.704962	0.050383	-0.755345	0.00239623	0.0152158	Yes
R7_S9_O3	triple	low	788	121	3412	701	-0.600127	0.0363561	-0.636483	0.00308055	0.0152158	Yes
R8_S9_O3	triple	low	1123	76	3089	691	-0.446273	-0.00683503	-0.439438	0.00805319	0.0153837	Yes
R9_S9_O3	triple	low	537	180	3226	743	-0.766679	0.0120114	-0.77869	0.0036711	0.0152158	Yes
R10_S9_O3	triple	low	579	185	1718	382	-0.733974	-0.26163	-0.472345	0.00967573	0.0155729	Yes
R1_S10_O3	triple	low	250	208	1189	240	-1.09871	-0.421471	-0.677242	0.00688116	0.0152158	Yes
R2_S10_O3	triple	low	635	212	3177	658	-0.693879	0.00536428	-0.699243	0.00311664	0.0152158	Yes
R3_S10_O3	triple	low	653	118	2127	433	-0.68174	-0.168885	-0.512854	0.00471555	0.0152158	Yes
R4_S10_O3	triple	low	520	205	3085	731	-0.78065	-0.00739777	-0.773252	0.00425438	0.0152158	Yes
R5_S10_O3	triple	low	552	242	2822	560	-0.754714	-0.0460959	-0.708618	0.00298262	0.0152158	Yes
R6_S10_O3	triple	low	434	225	3544	702	-0.859163	0.0528408	-0.912004	0.00186545	0.0152158	Yes
R7_S10_O3	triple	low	581	69	3432	720	-0.732477	0.0388943	-0.771371	0.00240709	0.0152158	Yes
R8_S10_O3	triple	low	1188	177	3107	707	-0.421836	-0.00431169	-0.417525	0.0103347	0.0157809	Yes
R9_S10_O3	triple	low	507	154	3244	760	-0.791645	0.0144279	-0.806073	0.00362461	0.0152158	Yes
R10_S10_O3	triple	low	595	267	1728	391	-0.722136	-0.259109	-0.463027	0.0143208	0.0167782	Yes
R1_S1_O4	triple	low	2378	355	1900	480	-0.120441	-0.217899	0.0974582	0.237791	0.0896377	No
R2_S1_O4	triple	low	2710	280	5078	1305	-0.0636836	0.20904	-0.272723	0.0371852	0.0257844	Yes
R3_S1_O4	triple	low	2918	261	3399	864	-0.0315677	0.0346982	-0.0662659	0.408217	0.135682	No
R4_S1_O4	triple	low	2676	138	4930	1388	-0.0691668	0.196194	-0.265361	0.0488658	0.0300642	Yes
R5_S1_O4	triple	low	2464	379	4509	1128	-0.105012	0.157427	-0.26244	0.0408767	0.0273056	Yes
R6_S1_O4	triple	low	1590	152	5663	1415	-0.295256	0.256394	-0.551649	0.00772206	0.0153278	Yes
R7_S1_O4	triple	low	2724	249	5484	1422	-0.0614458	0.242445	-0.30389	0.0296156	0.0226211	Yes
R8_S1_O4	triple	low	4465	361	4965	1359	0.153169	0.199266	-0.0460978	0.571285	0.175936	No
R9_S1_O4	triple	low	3347	772	5184	1448	0.0280028	0.218012	-0.190009	0.124521	0.0565422	No
R10_S1_O4	triple	low	2237	119	2761	754	-0.146987	-0.0555865	-0.0914004	0.300203	0.107065	No
R1_S2_O4	triple	low	2069	132	1640	415	-0.180892	-0.281809	0.100917	0.163156	0.0683343	No
R2_S2_O4	triple	low	3460	565	4383	1129	0.0424232	0.145119	-0.102695	0.274128	0.100038	No
R3_S2_O4	triple	low	2809	340	2934	747	-0.0481012	-0.0291928	-0.0189084	0.804971	0.228956	No
R4_S2_O4	triple	low	2564	39	4256	1201	-0.0877349	0.132349	-0.220084	0.071295	0.0381727	Yes
R5_S2_O4	triple	low	2313	122	3892	976	-0.132477	0.0935199	-0.225997	0.049792	0.0304393	Yes
R6_S2_O4	triple	low	2472	124	4888	1224	-0.103604	0.192478	-0.296083	0.0272419	0.0216638	Yes
R7_S2_O4	triple	low	3144	241	4734	1230	0.00083	0.178575	-0.177746	0.092941	0.0459075	Yes
R8_S2_O4	triple	low	3925	38	4286	1176	0.0971867	0.135399	-0.0382125	0.623272	0.187566	No
R9_S2_O4	triple	low	2726	211	4475	1252	-0.0611271	0.15414	-0.215267	0.0754978	0.0397752	Yes
R10_S2_O4	triple	low	2067	35	2383	652	-0.181312	-0.119529	-0.0617836	0.449057	0.146177	No
R1_S3_O4	triple	low	1947	356	2659	676	-0.207287	-0.0719346	-0.135352	0.181797	0.07382	No
R2_S3_O4	triple	low	2649	180	7107	1836	-0.073571	0.355033	-0.428604	0.0138563	0.0165473	Yes
R3_S3_O4	triple	low	2477	196	4758	1216	-0.102727	0.180771	-0.283498	0.0326629	0.0237324	Yes
R4_S3_O4	triple	low	2639	41	6901	1952	-0.0752135	0.342259	-0.417473	0.0194202	0.0186701	Yes
R5_S3_O4	triple	low	2600	307	6311	1587	-0.0816796	0.303445	-0.385125	0.0164496	0.0171863	Yes
R6_S3_O4	triple	low	2055	112	7926	1991	-0.183841	0.402401	-0.586242	0.00698573	0.0152158	Yes
R7_S3_O4	triple	low	3496	269	7676	2000	0.0469185	0.388482	-0.341564	0.0230094	0.0198016	Yes
R8_S3_O4	triple	low	4167	244	6949	1912	0.123171	0.345269	-0.222099	0.066774	0.0366281	Yes
R9_S3_O4	triple	low	2434	561	7256	2036	-0.110332	0.364044	-0.474377	0.0167511	0.0173451	Yes
R10_S3_O4	triple	low	2512	164	3865	1060	-0.0966333	0.0904966	-0.18713	0.0942355	0.046358	Yes
R1_S4_O4	triple	low	1461	211	1472	406	-0.332003	-0.328745	-0.00325759	0.968781	0.263761	No
R2_S4_O4	triple	low	2572	245	3933	1100	-0.086382	0.098071	-0.184453	0.104622	0.0499875	Yes
R3_S4_O4	triple	low	2200	175	2633	729	-0.15423	-0.0762021	-0.0780282	0.373748	0.126804	No
R4_S4_O4	triple	low	2115	307	3819	1155	-0.171343	0.0852967	-0.256639	0.0689773	0.0374076	Yes
R5_S4_O4	triple	low	1883	699	3493	955	-0.221803	0.0465456	-0.268348	0.0779795	0.0405664	Yes
R6_S4_O4	triple	low	2202	462	4387	1198	-0.153836	0.145515	-0.29935	0.0420755	0.0277191	Yes
R7_S4_O4	triple	low	2654	278	4248	1197	-0.072752	0.131532	-0.204284	0.0879652	0.044149	Yes
R8_S4_O4	triple	low	3840	140	3846	1135	0.0876783	0.0883563	-0.000678056	0.993185	0.268412	No
R9_S4_O4	triple	low	2961	957	4016	1206	-0.0252145	0.107141	-0.132355	0.300941	0.107183	No
R10_S4_O4	triple	low	2560	305	2139	630	-0.088413	-0.166442	0.0780292	0.356334	0.122037	No
R1_S5_O4	triple	low	2147	253	1549	373	-0.164821	-0.306602	0.141781	0.0831139	0.0423457	Yes
R2_S5_O4	triple	low	2807	653	4140	1016	-0.0484105	0.120347	-0.168758	0.128498	0.0578151	No
R3_S5_O4	triple	low	2650	181	2771	672	-0.0734071	-0.0540164	-0.0193907	0.778313	0.222936	No
R4_S5_O4	triple	low	2198	304	4020	1089	-0.154625	0.107573	-0.262198	0.0492532	0.0302682	Yes
R5_S5_O4	triple	low	2058	177	3676	875	-0.183208	0.0687226	-0.25193	0.0348737	0.0248077	Yes
R6_S5_O4	triple	low	1974	220	4618	1098	-0.201306	0.167801	-0.369107	0.014981	0.0168261	Yes
R7_S5_O4	triple	low	2960	98	4472	1108	-0.0253612	0.153849	-0.17921	0.0781389	0.0405664	Yes
R8_S5_O4	triple	low	3859	147	4048	1064	0.0898218	0.110588	-0.0207657	0.775739	0.222385	No
R9_S5_O4	triple	low	2397	342	4227	1136	-0.116985	0.129379	-0.246364	0.0557052	0.0326664	Yes
R10_S5_O4	triple	low	2543	357	2251	590	-0.0913066	-0.144277	0.0529709	0.503976	0.159997	No
R1_S6_O4	triple	low	1283	292	1979	533	-0.388426	-0.200207	-0.188219	0.118316	0.054246	No
R2_S6_O4	triple	low	1636	188	5288	1446	-0.28287	0.226639	-0.509508	0.0122728	0.016201	Yes
R3_S6_O4	triple	low	1705	258	3540	959	-0.264929	0.0523503	-0.317279	0.0328883	0.0238632	Yes
R4_S6_O4	triple	low	1400	257	5134	1523	-0.350525	0.213803	-0.564328	0.0138362	0.016542	Yes
R5_S6_O4	triple	low	1542	246	4696	1254	-0.308569	0.175075	-0.483644	0.0128999	0.016212	Yes
R6_S6_O4	triple	low	1284	341	5898	1573	-0.388088	0.274052	-0.66214	0.00767762	0.0153278	Yes
R7_S6_O4	triple	low	1721	304	5712	1574	-0.260872	0.260135	-0.521007	0.0125256	0.016212	Yes
R8_S6_O4	triple	low	2930	345	5171	1496	-0.0297853	0.216922	-0.246707	0.0647856	0.0359061	Yes
R9_S6_O4	triple	low	1485	204	5399	1590	-0.324926	0.23566	-0.560587	0.0133806	0.0162728	Yes
R10_S6_O4	triple	low	1589	324	2875	830	-0.295529	-0.0380151	-0.257514	0.0667726	0.0366281	Yes
R1_S7_O4	triple	low	1121	267	1630	456	-0.447047	-0.284465	-0.162582	0.17056	0.0706966	No
R2_S7_O4	triple	low	1588	415	4357	1234	-0.295802	0.142535	-0.438337	0.0211325	0.0191668	Yes
R3_S7_O4	triple	low	1645	176	2917	819	-0.280487	-0.0317165	-0.248771	0.0581844	0.0336414	Yes
R4_S7_O4	triple	low	1599	189	4231	1294	-0.292804	0.12979	-0.422595	0.025214	0.0207733	Yes
R5_S7_O4	triple	low	1590	349	3869	1072	-0.295256	0.0909458	-0.386202	0.0248659	0.02065	Yes
R6_S7_O4	triple	low	1662	292	4860	1345	-0.276022	0.189983	-0.466005	0.0158049	0.0170609	Yes
R7_S7_O4	triple	low	1834	309	4707	1343	-0.233254	0.176091	-0.409345	0.022538	0.0196303	Yes
R8_S7_O4	triple	low	3024	277	4261	1272	-0.0160712	0.132859	-0.14893	0.175146	0.0719839	No
R9_S7_O4	triple	low	1856	142	4449	1351	-0.228075	0.151609	-0.379684	0.0297616	0.0226735	Yes
R10_S7_O4	triple	low	1615	79	2369	706	-0.28848	-0.122088	-0.166393	0.139868	0.0610094	No
R1_S8_O4	triple	low	1402	296	1714	455	-0.349905	-0.262642	-0.0872628	0.37581	0.127257	No
R2_S8_O4	triple	low	1590	267	4581	1235	-0.295256	0.164307	-0.459563	0.0148523	0.0168261	Yes
R3_S8_O4	triple	low	1712	233	3067	818	-0.263149	-0.00993916	-0.25321	0.0508836	0.0308023	Yes
R4_S8_O4	triple	low	1444	106	4448	1304	-0.337086	0.151512	-0.488598	0.0164426	0.0171863	Yes
R5_S8_O4	triple	low	1685	226	4068	1070	-0.270053	0.112728	-0.382781	0.0195336	0.018683	Yes
R6_S8_O4	triple	low	1578	210	5109	1343	-0.298546	0.211683	-0.510229	0.010829	0.0159162	Yes
R7_S8_O4	triple	low	2064	161	4948	1344	-0.181943	0.197777	-0.37972	0.021013	0.0191189	Yes
R8_S8_O4	triple	low	2687	161	4479	1280	-0.0673853	0.154528	-0.221913	0.0738811	0.0392576	Yes
R9_S8_O4	triple	low	1733	114	4677	1361	-0.257854	0.173314	-0.431169	0.0202342	0.0189567	Yes
R10_S8_O4	triple	low	1660	322	2491	710	-0.276545	-0.100279	-0.176266	0.138593	0.0606498	No
R1_S9_O4	triple	low	1005	206	1805	462	-0.494487	-0.240176	-0.254311	0.0519453	0.0311888	Yes
R2_S9_O4	triple	low	1444	248	4825	1256	-0.337086	0.186844	-0.52393	0.0102286	0.0157792	Yes
R3_S9_O4	triple	low	1782	292	3230	832	-0.245745	0.0125496	-0.258295	0.0466619	0.0294145	Yes
R4_S9_O4	triple	low	1477	182	4685	1334	-0.327272	0.174057	-0.501329	0.0145293	0.0168166	Yes
R5_S9_O4	triple	low	1471	167	4285	1087	-0.32904	0.135298	-0.464338	0.0114053	0.0159162	Yes
R6_S9_O4	triple	low	1584	400	5381	1363	-0.296898	0.23421	-0.531108	0.00980843	0.0155729	Yes
R7_S9_O4	triple	low	1868	279	5212	1369	-0.225276	0.220351	-0.445628	0.0143114	0.0167782	Yes
R8_S9_O4	triple	low	2697	96	4718	1307	-0.065772	0.177105	-0.242877	0.0557447	0.0326664	Yes
R9_S9_O4	triple	low	1787	277	4926	1392	-0.244528	0.195841	-0.44037	0.0186067	0.0182442	Yes
R10_S9_O4	triple	low	1623	174	2624	725	-0.286334	-0.0776891	-0.208645	0.0806584	0.041433	Yes
R1_S10_O4	triple	low	1248	219	1816	471	-0.400438	-0.237537	-0.162901	0.131139	0.0584009	No
R2_S10_O4	triple	low	1559	314	4853	1280	-0.303807	0.189357	-0.493164	0.0123597	0.016212	Yes
R3_S10_O4	triple	low	1712	265	3248	848	-0.263149	0.0149631	-0.278112	0.0401597	0.0269292	Yes
R4_S10_O4	triple	low	1514	133	4712	1356	-0.316527	0.176552	-0.493079	0.015281	0.0169232	Yes
R5_S10_O4	triple	low	1421	386	4309	1108	-0.344059	0.137724	-0.481782	0.0130195	0.016212	Yes
R6_S10_O4	triple	low	1516	276	5412	1390	-0.315954	0.236705	-0.552659	0.00889367	0.0155564	Yes
R7_S10_O4	triple	low	1717	128	5241	1394	-0.261883	0.222761	-0.484644	0.0120598	0.0161704	Yes
R8_S10_O4	triple	low	2615	112	4745	1329	-0.0791812	0.179583	-0.258765	0.050529	0.0306937	Yes
R9_S10_O4	triple	low	1740	75	4954	1415	-0.256104	0.198303	-0.454407	0.0171228	0.0175583	Yes
R10_S10_O4	triple	low	1743	54	2639	737	-0.255356	-0.0752135	-0.180142	0.103642	0.0497	Yes
R1_S1_O5	triple	low	1075	55	1855	378	-0.465244	-0.228309	-0.236935	0.024082	0.0203652	Yes
R2_S1_O5	triple	low	955	123	4958	1036	-0.51665	0.198654	-0.715303	0.00266131	0.0152158	Yes
R3_S1_O5	triple	low	2175	76	3319	682	-0.159194	0.0243543	-0.183548	0.0446749	0.0286645	Yes
R4_S1_O5	triple	low	704	103	4814	1149	-0.64908	0.185853	-0.834933	0.00350206	0.0152158	Yes
R5_S1_O5	triple	low	1662	108	4402	883	-0.276022	0.146997	-0.423019	0.00594564	0.0152158	Yes
R6_S1_O5	triple	low	1666	112	5529	1107	-0.274978	0.245994	-0.520972	0.00385072	0.0152158	Yes
R7_S1_O5	triple	low	2652	117	5355	1134	-0.0730794	0.232107	-0.305186	0.0147718	0.0168261	Yes
R8_S1_O5	triple	low	2856	132	4848	1112	-0.0408947	0.18891	-0.229804	0.0368919	0.025694	Yes
R9_S1_O5	triple	low	2441	124	5062	1195	-0.109085	0.207669	-0.316754	0.0194588	0.0186727	Yes
R10_S1_O5	triple	low	1989	43	2696	616	-0.198018	-0.0659331	-0.132085	0.118382	0.054246	No
R1_S2_O5	triple	low	1389	134	1601	327	-0.353951	-0.292262	-0.0616891	0.357457	0.122342	No
R2_S2_O5	triple	low	1590	176	4280	898	-0.295256	0.134791	-0.430047	0.00702376	0.0152158	Yes
R3_S2_O5	triple	low	2707	96	2865	591	-0.0641647	-0.0395283	-0.0246364	0.671348	0.19874	No
R4_S2_O5	triple	low	1217	78	4155	994	-0.411362	0.121918	-0.53328	0.00696418	0.0152158	Yes
R5_S2_O5	triple	low	2047	221	3800	765	-0.185535	0.0831307	-0.268666	0.0188902	0.0183681	Yes
R6_S2_O5	triple	low	1285	47	4773	959	-0.38775	0.182138	-0.569888	0.00325952	0.0152158	Yes
R7_S2_O5	triple	low	2282	87	4622	982	-0.138337	0.168177	-0.306514	0.0147179	0.0168251	Yes
R8_S2_O5	triple	low	4941	288	4185	963	0.197162	0.125043	0.0721194	0.262604	0.0969082	No
R9_S2_O5	triple	low	2600	115	4369	1034	-0.0816796	0.143729	-0.225409	0.0421749	0.0277449	Yes
R10_S2_O5	triple	low	1121	94	2327	533	-0.447047	-0.129857	-0.317191	0.0181552	0.0180539	Yes
R1_S3_O5	triple	low	1462	56	2596	533	-0.331706	-0.0823483	-0.249357	0.0214873	0.0192419	Yes
R2_S3_O5	triple	low	1346	215	6939	1462	-0.367608	0.344644	-0.712252	0.00280005	0.0152158	Yes
R3_S3_O5	triple	low	1453	45	4645	963	-0.334387	0.170333	-0.50472	0.00457909	0.0152158	Yes
R4_S3_O5	triple	low	1196	26	6738	1618	-0.418922	0.331878	-0.7508	0.0040483	0.0152158	Yes
R5_S3_O5	triple	low	1117	77	6162	1246	-0.4486	0.293069	-0.741669	0.00219255	0.0152158	Yes
R6_S3_O5	triple	low	871	52	7739	1563	-0.556635	0.392032	-0.948667	0.00160299	0.0152158	Yes
R7_S3_O5	triple	low	928	284	7495	1600	-0.529105	0.378119	-0.907224	0.00219263	0.0152158	Yes
R8_S3_O5	triple	low	2757	574	6785	1567	-0.0562162	0.334897	-0.391113	0.0139114	0.0165567	Yes
R9_S3_O5	triple	low	2731	238	7085	1683	-0.0603312	0.353687	-0.414018	0.0113625	0.0159162	Yes
R10_S3_O5	triple	low	857	103	3773	868	-0.563672	0.0800339	-0.643706	0.00445538	0.0152158	Yes
R1_S4_O5	triple	low	851	59	1437	333	-0.566723	-0.339196	-0.227527	0.0398928	0.0268387	Yes
R2_S4_O5	triple	low	1739	56	3840	908	-0.256353	0.0876783	-0.344032	0.0161281	0.0171051	Yes
R3_S4_O5	triple	low	1798	97	2571	600	-0.241863	-0.0865509	-0.155312	0.092358	0.0457269	Yes
R4_S4_O5	triple	low	1460	43	3729	980	-0.3323	0.0749394	-0.40724	0.0160449	0.017091	Yes
R5_S4_O5	triple	low	1757	227	3410	780	-0.251881	0.0361014	-0.287983	0.0243532	0.0203952	Yes
R6_S4_O5	triple	low	1232	97	4283	979	-0.406042	0.135095	-0.541137	0.00580134	0.0152158	Yes
R7_S4_O5	triple	low	2265	156	4148	990	-0.141585	0.121186	-0.262771	0.0312502	0.02317	Yes
R8_S4_O5	triple	low	2968	366	3755	956	-0.024189	0.077957	-0.102146	0.253804	0.0944224	No
R9_S4_O5	triple	low	1347	169	3921	1021	-0.367285	0.0967439	-0.464029	0.012566	0.016212	Yes
R10_S4_O5	triple	low	1490	172	2088	530	-0.323467	-0.176922	-0.146544	0.136584	0.0602008	No
R1_S5_O5	triple	low	1771	45	1513	286	-0.248434	-0.316814	0.0683796	0.197587	0.0782682	No
R2_S5_O5	triple	low	1729	58	4042	786	-0.258858	0.109943	-0.368801	0.00706507	0.0152158	Yes
R3_S5_O5	triple	low	989	245	2706	516	-0.501457	-0.0643251	-0.437132	0.00648774	0.0152158	Yes
R4_S5_O5	triple	low	1256	232	3925	887	-0.397663	0.0971867	-0.49485	0.00727104	0.0152617	Yes
R5_S5_O5	triple	low	788	93	3590	665	-0.600127	0.0584415	-0.658568	0.00194384	0.0152158	Yes
R6_S5_O5	triple	low	1069	82	4509	834	-0.467675	0.157427	-0.625103	0.00206769	0.0152158	Yes
R7_S5_O5	triple	low	1391	151	4366	862	-0.353326	0.143431	-0.496757	0.00415938	0.0152158	Yes
R8_S5_O5	triple	low	3063	471	3953	855	-0.0105059	0.100274	-0.11078	0.189438	0.0761587	No
R9_S5_O5	triple	low	1750	413	4127	921	-0.253615	0.118982	-0.372596	0.015112	0.0168372	Yes
R10_S5_O5	triple	low	904	65	2198	473	-0.540485	-0.154625	-0.385859	0.00934782	0.0155729	Yes
R1_S6_O5	triple	low	1141	180	1932	433	-0.439367	-0.210646	-0.228721	0.0431701	0.0280275	Yes
R2_S6_O5	triple	low	2442	189	5163	1182	-0.108907	0.216249	-0.325156	0.0169995	0.0175001	Yes
R3_S6_O5	triple	low	2412	123	3456	781	-0.114276	0.0419208	-0.156196	0.0841232	0.042661	Yes
R4_S6_O5	triple	low	1322	222	5013	1285	-0.375421	0.203445	-0.578866	0.00802971	0.0153837	Yes
R5_S6_O5	triple	low	1219	76	4585	1015	-0.410649	0.164686	-0.575336	0.00459942	0.0152158	Yes
R6_S6_O5	triple	low	980	294	5758	1273	-0.505427	0.263619	-0.769046	0.00318017	0.0152158	Yes
R7_S6_O5	triple	low	2800	229	5577	1291	-0.0494949	0.249748	-0.299243	0.0214202	0.0192419	Yes
R8_S6_O5	triple	low	1577	118	5049	1251	-0.298821	0.206552	-0.505374	0.008738	0.0155184	Yes
R9_S6_O5	triple	low	1955	109	5271	1338	-0.205506	0.22524	-0.430746	0.0128639	0.016212	Yes
R10_S6_O5	triple	low	3465	400	2808	693	0.0430503	-0.0482558	0.0913061	0.228044	0.0868663	No
R1_S7_O5	triple	low	886	93	1592	376	-0.549219	-0.29471	-0.254509	0.0342805	0.0245852	Yes
R2_S7_O5	triple	low	1027	123	4255	1024	-0.485082	0.132247	-0.617329	0.00561309	0.0152158	Yes
R3_S7_O5	triple	low	3821	470	2848	677	0.0855241	-0.042113	0.127637	0.110331	0.0517288	No
R4_S7_O5	triple	low	1303	47	4131	1102	-0.381709	0.119402	-0.501111	0.0113267	0.0159162	Yes
R5_S7_O5	triple	low	1638	163	3778	881	-0.282339	0.080609	-0.362948	0.0144112	0.0167799	Yes
R6_S7_O5	triple	low	1217	267	4745	1106	-0.411362	0.179583	-0.590946	0.00580445	0.0152158	Yes
R7_S7_O5	triple	low	1995	331	4595	1117	-0.19671	0.165633	-0.362343	0.0180627	0.0180539	Yes
R8_S7_O5	triple	low	5611	724	4160	1076	0.252387	0.12244	0.129947	0.124684	0.0565919	No
R9_S7_O5	triple	low	889	127	4344	1149	-0.547751	0.141237	-0.688988	0.00662141	0.0152158	Yes
R10_S7_O5	triple	low	2449	419	2314	596	-0.107664	-0.13229	0.0246254	0.764317	0.220311	No
R1_S8_O5	triple	low	1464	216	1674	367	-0.331112	-0.272897	-0.0582144	0.441165	0.14428	No
R2_S8_O5	triple	low	1524	257	4473	1004	-0.313668	0.153946	-0.467614	0.00788095	0.0153832	Yes
R3_S8_O5	triple	low	1569	157	2994	662	-0.30103	-0.0204011	-0.280629	0.0222045	0.0195165	Yes
R4_S8_O5	triple	low	1648	323	4343	1095	-0.279696	0.141137	-0.420833	0.0149907	0.0168261	Yes
R5_S8_O5	triple	low	1733	228	3972	860	-0.257854	0.102356	-0.360211	0.0120735	0.0161704	Yes
R6_S8_O5	triple	low	1485	223	4989	1078	-0.324926	0.201361	-0.526287	0.00528209	0.0152158	Yes
R7_S8_O5	triple	low	1120	184	4831	1096	-0.447435	0.187384	-0.634819	0.00443996	0.0152158	Yes
R8_S8_O5	triple	low	3970	773	4374	1065	0.102138	0.144226	-0.0420883	0.623066	0.187566	No
R9_S8_O5	triple	low	3056	600	4567	1140	-0.0114996	0.162978	-0.174478	0.112017	0.0523327	No
R10_S8_O5	triple	low	1658	254	2432	590	-0.277068	-0.110689	-0.166379	0.105183	0.0502101	No
R1_S9_O5	triple	low	983	150	1763	367	-0.504099	-0.250401	-0.253699	0.027088	0.0216319	Yes
R2_S9_O5	triple	low	895	138	4711	1005	-0.54483	0.17646	-0.72129	0.0028646	0.0152158	Yes
R3_S9_O5	triple	low	2171	238	3154	662	-0.159993	0.00220875	-0.162202	0.0727432	0.0387904	Yes
R4_S9_O5	triple	low	1639	296	4574	1108	-0.282074	0.163643	-0.445717	0.0113989	0.0159162	Yes
R5_S9_O5	triple	low	1473	168	4183	857	-0.32845	0.124835	-0.453285	0.00578879	0.0152158	Yes
R6_S9_O5	triple	low	1309	151	5254	1075	-0.379713	0.223837	-0.60355	0.00325512	0.0152158	Yes
R7_S9_O5	triple	low	1321	95	5089	1099	-0.37575	0.20998	-0.58573	0.00408719	0.0152158	Yes
R8_S9_O5	triple	low	4228	615	4607	1074	0.129482	0.166765	-0.0372832	0.623906	0.187653	No
R9_S9_O5	triple	low	1104	199	4810	1153	-0.453684	0.185492	-0.639176	0.00537704	0.0152158	Yes
R10_S9_O5	triple	low	3622	650	2562	595	0.0622955	-0.0880738	0.150369	0.105607	0.0503437	No
R1_S10_O5	triple	low	1224	179	1773	376	-0.408872	-0.247944	-0.160927	0.0844667	0.0427715	Yes
R2_S10_O5	triple	low	1541	204	4738	1030	-0.30885	0.178942	-0.487792	0.0061968	0.0152158	Yes
R3_S10_O5	triple	low	940	265	3172	679	-0.523525	0.00468024	-0.528205	0.00607098	0.0152158	Yes
R4_S10_O5	triple	low	1042	93	4601	1131	-0.478785	0.166199	-0.644985	0.00557234	0.0152158	Yes
R5_S10_O5	triple	low	1459	236	4207	880	-0.332598	0.12732	-0.459917	0.00640938	0.0152158	Yes
R6_S10_O5	triple	low	1437	288	5284	1104	-0.339196	0.22631	-0.565506	0.00428573	0.0152158	Yes
R7_S10_O5	triple	low	996	204	5118	1126	-0.498394	0.212447	-0.710841	0.00336307	0.0152158	Yes
R8_S10_O5	triple	low	2838	543	4633	1098	-0.0436405	0.169209	-0.21285	0.0641081	0.035685	Yes
R9_S10_O5	triple	low	1787	281	4837	1177	-0.244528	0.187923	-0.432452	0.0120091	0.0161569	Yes
R10_S10_O5	triple	low	1861	203	2576	608	-0.226907	-0.0857071	-0.141199	0.125523	0.0567764	No
R1_S1_O6	triple	low	997	172	1422	356	-0.497958	-0.343753	-0.154204	0.13611	0.0600791	No
R2_S1_O6	triple	low	935	75	3800	969	-0.525841	0.0831307	-0.608972	0.00695442	0.0152158	Yes
R3_S1_O6	triple	low	841	55	2544	641	-0.571857	-0.0911358	-0.480721	0.0101463	0.0156983	Yes
R4_S1_O6	triple	low	721	286	3690	1032	-0.638718	0.0703734	-0.709091	0.00863547	0.0155167	Yes
R5_S1_O6	triple	low	647	159	3375	837	-0.685749	0.0316208	-0.717369	0.00517017	0.0152158	Yes
R6_S1_O6	triple	low	543	199	4239	1050	-0.761853	0.13061	-0.892464	0.0039059	0.0152158	Yes
R7_S1_O6	triple	low	1017	185	4105	1056	-0.489332	0.11666	-0.605992	0.00754924	0.0153091	Yes
R8_S1_O6	triple	low	1638	120	3716	1010	-0.282339	0.0734228	-0.355762	0.024042	0.0203652	Yes
R9_S1_O6	triple	low	778	106	3880	1076	-0.605673	0.0921788	-0.697852	0.00765544	0.0153278	Yes
R10_S1_O6	triple	low	745	107	2067	560	-0.624497	-0.181312	-0.443184	0.0159142	0.0170609	Yes
R1_S2_O6	triple	low	1069	95	1227	308	-0.467675	-0.407808	-0.0598669	0.443681	0.144698	No
R2_S2_O6	triple	low	756	111	3281	838	-0.618131	0.0193533	-0.637484	0.00663505	0.0152158	Yes
R3_S2_O6	triple	low	823	75	2196	555	-0.581253	-0.155021	-0.426233	0.0131972	0.0162389	Yes
R4_S2_O6	triple	low	826	123	3185	893	-0.579673	0.0064565	-0.586129	0.0105557	0.0158797	Yes
R5_S2_O6	triple	low	621	81	2913	724	-0.703561	-0.0323125	-0.671249	0.00550927	0.0152158	Yes
R6_S2_O6	triple	low	494	171	3659	909	-0.802926	0.0667095	-0.869635	0.00406107	0.0152158	Yes
R7_S2_O6	triple	low	1019	353	3543	913	-0.488479	0.0527182	-0.541197	0.0111081	0.0159162	Yes
R8_S2_O6	triple	low	1688	178	3208	874	-0.26928	0.00958142	-0.278862	0.0418997	0.027638	Yes
R9_S2_O6	triple	low	540	125	3349	931	-0.764259	0.0282622	-0.792521	0.00660885	0.0152158	Yes
R10_S2_O6	triple	low	729	144	1784	484	-0.633925	-0.245258	-0.388667	0.0223835	0.0196086	Yes
R1_S3_O6	triple	low	707	131	1990	501	-0.647234	-0.1978	-0.449434	0.0127331	0.016212	Yes
R2_S3_O6	triple	low	677	125	5319	1363	-0.666064	0.229177	-0.895241	0.00419542	0.0152158	Yes
R3_S3_O6	triple	low	545	125	3561	902	-0.760256	0.054919	-0.815175	0.00457407	0.0152158	Yes
R4_S3_O6	triple	low	713	134	5165	1451	-0.643563	0.216417	-0.859981	0.00612098	0.0152158	Yes
R5_S3_O6	triple	low	417	137	4724	1178	-0.876517	0.177657	-1.05417	0.00326297	0.0152158	Yes
R6_S3_O6	triple	low	517	92	5933	1478	-0.783162	0.276621	-1.05978	0.00317934	0.0152158	Yes
R7_S3_O6	triple	low	795	171	5746	1485	-0.596286	0.262713	-0.858998	0.00457361	0.0152158	Yes
R8_S3_O6	triple	low	1324	130	5201	1421	-0.374765	0.219434	-0.594199	0.00926706	0.0155729	Yes
R9_S3_O6	triple	low	492	26	5431	1514	-0.804688	0.238227	-1.04291	0.00483545	0.0152158	Yes
R10_S3_O6	triple	low	603	155	2893	788	-0.716336	-0.0353045	-0.681031	0.00782315	0.0153278	Yes
R1_S4_O6	triple	low	566	57	1102	302	-0.743837	-0.454471	-0.289365	0.0391336	0.0265971	Yes
R2_S4_O6	triple	low	604	253	2944	818	-0.715616	-0.0277151	-0.687901	0.00908041	0.0155729	Yes
R3_S4_O6	triple	low	493	116	1971	542	-0.803806	-0.201966	-0.60184	0.0098915	0.0155729	Yes
R4_S4_O6	triple	low	714	123	2858	859	-0.642955	-0.0405907	-0.602364	0.0128536	0.016212	Yes
R5_S4_O6	triple	low	347	81	2614	709	-0.956323	-0.0793474	-0.876976	0.00531984	0.0152158	Yes
R6_S4_O6	triple	low	488	109	3283	890	-0.808233	0.0196179	-0.827851	0.00569571	0.0152158	Yes
R7_S4_O6	triple	low	951	153	3180	890	-0.518472	0.00577418	-0.524247	0.0128967	0.016212	Yes
R8_S4_O6	triple	low	1533	193	2879	844	-0.311111	-0.0374113	-0.2737	0.0545026	0.0321785	Yes
R9_S4_O6	triple	low	542	209	3006	897	-0.762654	-0.018664	-0.74399	0.00977995	0.0155729	Yes
R10_S4_O6	triple	low	754	228	1601	468	-0.619282	-0.292262	-0.32702	0.0479216	0.0298872	Yes
R1_S5_O6	triple	low	862	35	1159	277	-0.561146	-0.43257	-0.128576	0.139201	0.0608193	No
R2_S5_O6	triple	low	690	91	3099	753	-0.657804	-0.00543136	-0.652372	0.00532409	0.0152158	Yes
R3_S5_O6	triple	low	903	113	2074	498	-0.540965	-0.179844	-0.361121	0.016514	0.0172283	Yes
R4_S5_O6	triple	low	681	38	3009	809	-0.663506	-0.0182308	-0.645275	0.00760432	0.0153266	Yes
R5_S5_O6	triple	low	520	49	2752	649	-0.78065	-0.0570045	-0.723645	0.00402846	0.0152158	Yes
R6_S5_O6	triple	low	413	67	3456	814	-0.880703	0.0419208	-0.922624	0.00296858	0.0152158	Yes
R7_S5_O6	triple	low	754	52	3347	822	-0.619282	0.0280028	-0.647284	0.0054961	0.0152158	Yes
R8_S5_O6	triple	low	1227	165	3030	790	-0.407808	-0.0152103	-0.392598	0.0180008	0.0180539	Yes
R9_S5_O6	triple	low	418	76	3164	844	-0.875477	0.00358354	-0.87906	0.00495163	0.0152158	Yes
R10_S5_O6	triple	low	572	68	1685	438	-0.739257	-0.270053	-0.469204	0.0121647	0.0161835	Yes
R1_S6_O6	triple	low	1667	106	1481	396	-0.274717	-0.326098	0.0513805	0.475883	0.153205	No
R2_S6_O6	triple	low	1237	64	3958	1075	-0.404283	0.100823	-0.505106	0.0119088	0.0161561	Yes
R3_S6_O6	triple	low	1074	136	2649	712	-0.465649	-0.073571	-0.392078	0.0197169	0.0187673	Yes
R4_S6_O6	triple	low	1161	118	3843	1133	-0.431821	0.0880174	-0.519838	0.0151233	0.0168372	Yes
R5_S6_O6	triple	low	983	117	3515	931	-0.504099	0.0492724	-0.553372	0.00949127	0.0155729	Yes
R6_S6_O6	triple	low	858	45	4414	1169	-0.563166	0.148179	-0.711345	0.00623389	0.0152158	Yes
R7_S6_O6	triple	low	1461	143	4275	1170	-0.332003	0.134283	-0.466286	0.0144347	0.0167799	Yes
R8_S6_O6	triple	low	1943	241	3870	1113	-0.20818	0.091058	-0.299238	0.0427764	0.0279153	Yes
R9_S6_O6	triple	low	1064	188	4041	1183	-0.469711	0.109836	-0.579547	0.0125991	0.016212	Yes
R10_S6_O6	triple	low	1249	45	2152	617	-0.400091	-0.163811	-0.23628	0.0647887	0.0359061	Yes
R1_S7_O6	triple	low	1309	55	1220	339	-0.379713	-0.410293	0.0305798	0.676778	0.199876	No
R2_S7_O6	triple	low	1198	80	3261	918	-0.418196	0.0166979	-0.434894	0.0178761	0.0179975	Yes
R3_S7_O6	triple	low	1021	68	2183	609	-0.487627	-0.157599	-0.330028	0.0303742	0.0228777	Yes
R4_S7_O6	triple	low	1001	55	3167	963	-0.496219	0.00399512	-0.500214	0.0176992	0.0179498	Yes
R5_S7_O6	triple	low	990	93	2896	797	-0.501018	-0.0348544	-0.466163	0.0146814	0.0168251	Yes
R6_S7_O6	triple	low	1023	297	3637	1000	-0.486777	0.0640904	-0.550868	0.012251	0.016201	Yes
R7_S7_O6	triple	low	1431	200	3523	998	-0.341013	0.0502597	-0.391273	0.0235875	0.020135	Yes
R8_S7_O6	triple	low	1822	156	3189	947	-0.236105	0.00700158	-0.243106	0.0691709	0.037474	Yes
R9_S7_O6	triple	low	875	177	3330	1005	-0.554645	0.0257913	-0.580436	0.0140664	0.01663	Yes
R10_S7_O6	triple	low	1168	160	1773	525	-0.42921	-0.247944	-0.181266	0.128852	0.0578151	No
R1_S8_O6	triple	low	1069	35	1283	338	-0.467675	-0.388426	-0.079249	0.336668	0.116554	No
R2_S8_O6	triple	low	990	101	3429	917	-0.501018	0.0385145	-0.539532	0.01019	0.0157429	Yes
R3_S8_O6	triple	low	838	142	2295	608	-0.573409	-0.13587	-0.437539	0.0155798	0.0170609	Yes
R4_S8_O6	triple	low	933	22	3329	970	-0.526771	0.0256609	-0.552432	0.0128758	0.016212	Yes
R5_S8_O6	triple	low	915	105	3045	795	-0.535232	-0.0130656	-0.522166	0.0100261	0.0155729	Yes
R6_S8_O6	triple	low	863	164	3824	997	-0.560642	0.0858649	-0.646507	0.00710144	0.0152158	Yes
R7_S8_O6	triple	low	1372	68	3703	999	-0.359299	0.0719008	-0.4312	0.015706	0.0170609	Yes
R8_S8_O6	triple	low	1854	215	3353	952	-0.228543	0.0287806	-0.257324	0.0563754	0.0329148	Yes
R9_S8_O6	triple	low	1006	141	3501	1012	-0.494055	0.0475392	-0.541594	0.0133768	0.0162728	Yes
R10_S8_O6	triple	low	1012	119	1864	528	-0.491472	-0.226207	-0.265265	0.052632	0.0314499	Yes
R1_S9_O6	triple	low	1062	170	1351	343	-0.470528	-0.365998	-0.104531	0.261107	0.0964911	No
R2_S9_O6	triple	low	1172	161	3611	933	-0.427725	0.0609745	-0.4887	0.011144	0.0159162	Yes
R3_S9_O6	triple	low	797	145	2417	618	-0.595195	-0.113376	-0.481818	0.0115083	0.0159162	Yes
R4_S9_O6	triple	low	1157	199	3506	992	-0.43332	0.048159	-0.481479	0.0158476	0.0170609	Yes
R5_S9_O6	triple	low	858	305	3207	807	-0.563166	0.00944602	-0.572612	0.0091985	0.0155729	Yes
R6_S9_O6	triple	low	802	57	4028	1012	-0.592479	0.108437	-0.700915	0.00528429	0.0152158	Yes
R7_S9_O6	triple	low	1360	150	3901	1016	-0.363114	0.094523	-0.457637	0.0127929	0.016212	Yes
R8_S9_O6	triple	low	1788	405	3531	971	-0.244285	0.0512448	-0.29553	0.0454902	0.0290061	Yes
R9_S9_O6	triple	low	1126	67	3687	1035	-0.445115	0.0700202	-0.515135	0.0128801	0.016212	Yes
R10_S9_O6	triple	low	902	161	1964	539	-0.541446	-0.203511	-0.337935	0.0307913	0.0229592	Yes
R1_S10_O6	triple	low	897	196	1359	350	-0.54386	-0.363433	-0.180427	0.116806	0.053899	No
R2_S10_O6	triple	low	1030	51	3632	951	-0.483816	0.0634929	-0.547309	0.00908927	0.0155729	Yes
R3_S10_O6	triple	low	751	37	2431	630	-0.621013	-0.110868	-0.510145	0.00994924	0.0155729	Yes
R4_S10_O6	triple	low	936	51	3527	1008	-0.525377	0.0507525	-0.57613	0.0112777	0.0159162	Yes
R5_S10_O6	triple	low	696	136	3225	822	-0.654044	0.0118768	-0.66592	0.00626544	0.0152158	Yes
R6_S10_O6	triple	low	770	86	4051	1032	-0.610162	0.110909	-0.721072	0.00537161	0.0152158	Yes
R7_S10_O6	triple	low	1322	94	3923	1035	-0.375421	0.0969654	-0.472387	0.0123024	0.016212	Yes
R8_S10_O6	triple	low	1701	289	3552	988	-0.265949	0.05382	-0.319769	0.0357174	0.0251696	Yes
R9_S10_O6	triple	low	726	27	3708	1052	-0.635716	0.0724868	-0.708203	0.00799759	0.0153837	Yes
R10_S10_O6	triple	low	997	106	1975	548	-0.497958	-0.201086	-0.296872	0.0385951	0.0263845	Yes
R1_S1_O7	triple	low	3904	117	2961	564	0.0948569	-0.0252145	0.120071	0.0470773	0.0295524	Yes
R2_S1_O7	triple	low	5490	377	7913	1552	0.242919	0.401688	-0.158769	0.0583276	0.0336462	Yes
R3_S1_O7	triple	low	3792	231	5297	1020	0.0822154	0.227377	-0.145162	0.0673038	0.0368036	Yes
R4_S1_O7	triple	low	4197	351	7683	1748	0.126286	0.388878	-0.262592	0.0276167	0.0218956	Yes
R5_S1_O7	triple	low	1749	273	7027	1315	-0.253863	0.350117	-0.60398	0.00243413	0.0152158	Yes
R6_S1_O7	triple	low	5653	218	8825	1648	0.255626	0.449062	-0.193436	0.0297939	0.0226817	Yes
R7_S1_O7	triple	low	1670	66	8547	1702	-0.273936	0.435161	-0.709097	0.00220017	0.0152158	Yes
R8_S1_O7	triple	low	5206	193	7737	1685	0.219851	0.39192	-0.172068	0.0610193	0.0345556	Yes
R9_S1_O7	triple	low	3742	288	8079	1815	0.0764508	0.410705	-0.334254	0.015004	0.0168261	Yes
R10_S1_O7	triple	low	3289	518	4303	933	0.0204109	0.137118	-0.116707	0.175154	0.0719839	No
R1_S2_O7	triple	low	3840	239	2556	489	0.0876783	-0.0890921	0.17677	0.0150238	0.0168261	Yes
R2_S2_O7	triple	low	1604	124	6830	1345	-0.291449	0.337768	-0.629216	0.0025799	0.0152158	Yes
R3_S2_O7	triple	low	5315	405	4572	884	0.22885	0.163453	0.065397	0.256247	0.0951293	No
R4_S2_O7	triple	low	3437	377	6632	1513	0.0395266	0.324992	-0.285465	0.0238188	0.0202749	Yes
R5_S2_O7	triple	low	2773	465	6065	1140	-0.0537031	0.286178	-0.339881	0.00979821	0.0155729	Yes
R6_S2_O7	triple	low	2443	75	7618	1429	-0.108729	0.385188	-0.493918	0.00331417	0.0152158	Yes
R7_S2_O7	triple	low	4136	372	7378	1475	0.119928	0.371286	-0.251358	0.020993	0.0191189	Yes
R8_S2_O7	triple	low	6210	437	6679	1459	0.296439	0.328059	-0.0316198	0.622041	0.187467	No
R9_S2_O7	triple	low	2037	147	6974	1572	-0.187662	0.346829	-0.534491	0.00563186	0.0152158	Yes
R10_S2_O7	triple	low	3508	318	3714	808	0.0484066	0.073189	-0.0247823	0.702199	0.205405	No
R1_S3_O7	triple	low	2156	207	4144	797	-0.163004	0.120767	-0.283771	0.0139002	0.0165567	Yes
R2_S3_O7	triple	low	3062	366	11075	2193	-0.0106478	0.547691	-0.558339	0.00335638	0.0152158	Yes
R3_S3_O7	triple	low	1914	469	7414	1441	-0.214711	0.3734	-0.588111	0.00327068	0.0152158	Yes
R4_S3_O7	triple	low	2992	142	10754	2463	-0.0206914	0.534917	-0.555608	0.00550865	0.0152158	Yes
R5_S3_O7	triple	low	2819	266	9835	1859	-0.0465579	0.496121	-0.542679	0.00293838	0.0152158	Yes
R6_S3_O7	triple	low	3141	251	12352	2330	0.000415	0.595084	-0.594669	0.00243278	0.0152158	Yes
R7_S3_O7	triple	low	3777	226	11963	2403	0.080494	0.581187	-0.500693	0.00419489	0.0152158	Yes
R8_S3_O7	triple	low	5523	843	10830	2376	0.245522	0.537976	-0.292453	0.0218485	0.0193654	Yes
R9_S3_O7	triple	low	3397	629	11308	2559	0.0344426	0.556733	-0.52229	0.00651722	0.0152158	Yes
R10_S3_O7	triple	low	3306	507	6022	1315	0.0226499	0.283088	-0.260438	0.0288927	0.0224917	Yes
R1_S4_O7	triple	low	1874	71	2293	505	-0.223883	-0.136249	-0.0876345	0.227796	0.086866	No
R2_S4_O7	triple	low	4752	412	6129	1379	0.180223	0.290737	-0.110513	0.172828	0.0713065	No
R3_S4_O7	triple	low	3990	327	4103	910	0.10432	0.116449	-0.0121286	0.849476	0.238956	No
R4_S4_O7	triple	low	2672	183	5952	1505	-0.0698165	0.27801	-0.347826	0.019995	0.0188702	Yes
R5_S4_O7	triple	low	2087	282	5443	1182	-0.17713	0.239185	-0.416316	0.0087532	0.0155184	Yes
R6_S4_O7	triple	low	3531	379	6836	1483	0.0512448	0.338149	-0.286904	0.020124	0.0188702	Yes
R7_S4_O7	triple	low	4190	263	6621	1507	0.125561	0.324271	-0.19871	0.0512459	0.030915	Yes
R8_S4_O7	triple	low	5736	806	5994	1463	0.261956	0.281064	-0.0191076	0.802287	0.228501	No
R9_S4_O7	triple	low	2332	296	6258	1566	-0.128924	0.299783	-0.428707	0.0129837	0.016212	Yes
R10_S4_O7	triple	low	3067	228	3333	811	-0.00993916	0.0261824	-0.0361215	0.61353	0.185373	No
R1_S5_O7	triple	low	2294	79	2414	421	-0.13606	-0.113916	-0.0221439	0.652893	0.194536	No
R2_S5_O7	triple	low	3629	365	6452	1166	0.063134	0.313041	-0.249907	0.0161037	0.0170984	Yes
R3_S5_O7	triple	low	4118	260	4319	763	0.118033	0.13873	-0.0206969	0.68808	0.202214	No
R4_S5_O7	triple	low	2847	226	6265	1342	-0.0422655	0.300268	-0.342534	0.0121553	0.0161835	Yes
R5_S5_O7	triple	low	2988	499	5729	979	-0.0212723	0.261426	-0.282698	0.0124423	0.016212	Yes
R6_S5_O7	triple	low	3302	161	7196	1226	0.0221241	0.360438	-0.338314	0.00549022	0.0152158	Yes
R7_S5_O7	triple	low	2861	270	6969	1281	-0.0401351	0.346518	-0.386653	0.00556124	0.0152158	Yes
R8_S5_O7	triple	low	8334	316	6309	1287	0.424201	0.303308	0.120893	0.0571819	0.0331662	Yes
R9_S5_O7	triple	low	2032	556	6587	1392	-0.188729	0.322035	-0.510764	0.00624003	0.0152158	Yes
R10_S5_O7	triple	low	2669	368	3508	712	-0.0703044	0.0484066	-0.118711	0.144021	0.0622787	No
R1_S6_O7	triple	low	3511	230	3083	655	0.0487779	-0.00767942	0.0564573	0.345746	0.11907	No
R2_S6_O7	triple	low	2779	139	8240	1791	-0.0527644	0.419274	-0.472039	0.00623149	0.0152158	Yes
R3_S6_O7	triple	low	3500	462	5516	1181	0.0474151	0.244971	-0.197556	0.0511916	0.0308999	Yes
R4_S6_O7	triple	low	3103	434	8001	1968	-0.00487116	0.406491	-0.411362	0.0135904	0.0163784	Yes
R5_S6_O7	triple	low	3453	125	7318	1531	0.0415436	0.367739	-0.326196	0.0120806	0.0161704	Yes
R6_S6_O7	triple	low	3392	158	9191	1920	0.0338029	0.46671	-0.432907	0.00645519	0.0152158	Yes
R7_S6_O7	triple	low	4227	12	8901	1958	0.129379	0.452786	-0.323407	0.0144403	0.0167799	Yes
R8_S6_O7	triple	low	6670	611	8058	1910	0.327473	0.409574	-0.0821014	0.296756	0.106124	No
R9_S6_O7	triple	low	3995	298	8413	2048	0.104864	0.428298	-0.323434	0.0208813	0.0191189	Yes
R10_S6_O7	triple	low	4101	153	4481	1058	0.116237	0.154722	-0.0384852	0.571404	0.175936	No
R1_S7_O7	triple	low	2339	275	2541	571	-0.127623	-0.0916483	-0.0359744	0.610305	0.184618	No
R2_S7_O7	triple	low	4341	262	6790	1559	0.140937	0.335217	-0.19428	0.0550444	0.0324037	Yes
R3_S7_O7	triple	low	3384	307	4546	1029	0.0327774	0.160976	-0.128199	0.134165	0.0594085	No
R4_S7_O7	triple	low	2727	367	6593	1693	-0.0609678	0.32243	-0.383398	0.0180641	0.0180539	Yes
R5_S7_O7	triple	low	3364	443	6030	1338	0.030203	0.283664	-0.253461	0.0306085	0.0229137	Yes
R6_S7_O7	triple	low	3370	274	7574	1678	0.030977	0.382672	-0.351695	0.0128202	0.016212	Yes
R7_S7_O7	triple	low	5241	515	7335	1702	0.222761	0.368747	-0.145986	0.110989	0.0519442	No
R8_S7_O7	triple	low	5449	581	6640	1649	0.239664	0.325515	-0.0858513	0.303422	0.107775	No
R9_S7_O7	triple	low	3538	42	6933	1764	0.0521049	0.344268	-0.292163	0.0290361	0.0224917	Yes
R10_S7_O7	triple	low	4702	231	3693	913	0.17563	0.0707264	0.104903	0.137082	0.0603445	No
R1_S8_O7	triple	low	1626	192	2671	554	-0.285532	-0.0699791	-0.215553	0.0366811	0.0256426	Yes
R2_S8_O7	triple	low	2854	326	7139	1517	-0.041199	0.356984	-0.398183	0.00875472	0.0155184	Yes
R3_S8_O7	triple	low	3110	102	4779	999	-0.00389255	0.182684	-0.186577	0.0450711	0.0288438	Yes
R4_S8_O7	triple	low	3494	691	6932	1675	0.04667	0.344206	-0.297536	0.030317	0.0228777	Yes
R5_S8_O7	triple	low	5641	930	6339	1294	0.254703	0.305368	-0.0506647	0.490294	0.156789	No
R6_S8_O7	triple	low	3751	401	7962	1623	0.0774941	0.404369	-0.326875	0.0120362	0.0161704	Yes
R7_S8_O7	triple	low	4283	601	7711	1659	0.135095	0.390458	-0.255363	0.0281753	0.022188	Yes
R8_S8_O7	triple	low	6453	381	6981	1623	0.313109	0.347265	-0.034156	0.612484	0.18517	No
R9_S8_O7	triple	low	3171	377	7289	1742	0.0045433	0.366015	-0.361472	0.0161055	0.0170984	Yes
R10_S8_O7	triple	low	4186	186	3882	899	0.125146	0.0924026	0.0327437	0.596977	0.181893	No
R1_S9_O7	triple	low	2719	276	2813	549	-0.0622437	-0.0474832	-0.0147605	0.804131	0.228841	No
R2_S9_O7	triple	low	3451	526	7519	1509	0.041292	0.379507	-0.338215	0.0116086	0.0159442	Yes
R3_S9_O7	triple	low	4337	664	5033	992	0.140536	0.205174	-0.0646375	0.369681	0.12583	No
R4_S9_O7	triple	low	3441	278	7301	1689	0.0400317	0.366729	-0.326698	0.0174552	0.0177951	Yes
R5_S9_O7	triple	low	2720	355	6677	1281	-0.062084	0.327928	-0.390012	0.0067167	0.0152158	Yes
R6_S9_O7	triple	low	3362	95	8386	1606	0.0299448	0.426902	-0.396957	0.00565872	0.0152158	Yes
R7_S9_O7	triple	low	2944	267	8122	1653	-0.0277151	0.41301	-0.440725	0.00586121	0.0152158	Yes
R8_S9_O7	triple	low	6186	321	7352	1631	0.294757	0.369753	-0.0749956	0.291201	0.104594	No
R9_S9_O7	triple	low	4955	737	7677	1755	0.198391	0.388539	-0.190148	0.0684405	0.0372702	Yes
R10_S9_O7	triple	low	5243	466	4089	903	0.222927	0.114964	0.107963	0.120581	0.0550143	No
R1_S10_O7	triple	low	2456	20	2830	565	-0.106425	-0.0448665	-0.0615581	0.315765	0.11096	No
R2_S10_O7	triple	low	2996	78	7562	1550	-0.0201111	0.381984	-0.402095	0.00700288	0.0152158	Yes
R3_S10_O7	triple	low	3252	159	5062	1020	0.0154976	0.207669	-0.192172	0.0385203	0.0263505	Yes
R4_S10_O7	triple	low	4578	117	7343	1727	0.164023	0.369221	-0.205198	0.0504992	0.0306932	Yes
R5_S10_O7	triple	low	3149	133	6715	1319	0.00151972	0.330393	-0.328873	0.00959613	0.0155729	Yes
R6_S10_O7	triple	low	5546	131	8434	1653	0.247327	0.429381	-0.182054	0.0392923	0.0266705	Yes
R7_S10_O7	triple	low	3239	174	8168	1698	0.013758	0.415463	-0.401705	0.00748169	0.0152735	Yes
R8_S10_O7	triple	low	5074	488	7395	1669	0.208698	0.372285	-0.163588	0.0818627	0.04188	Yes
R9_S10_O7	triple	low	3381	81	7721	1795	0.0323922	0.391021	-0.358628	0.0138786	0.0165551	Yes
R10_S10_O7	triple	low	3225	99	4112	924	0.0118768	0.1174	-0.105523	0.173627	0.0715241	No
R1_S1_O8	triple	low	2890	244	2609	463	-0.0357551	-0.0801789	0.0444238	0.40503	0.134937	No
R2_S1_O8	triple	low	4121	311	6972	1279	0.11835	0.346704	-0.228355	0.0199199	0.0188489	Yes
R3_S1_O8	triple	low	3976	161	4667	838	0.102793	0.172385	-0.0695914	0.233391	0.0883591	No
R4_S1_O8	triple	low	3455	252	6770	1467	0.0417951	0.333936	-0.292141	0.0181869	0.0180683	Yes
R5_S1_O8	triple	low	3879	467	6191	1076	0.0920668	0.295108	-0.203041	0.0269288	0.0215286	Yes
R6_S1_O8	triple	low	3191	268	7776	1348	0.00727387	0.394103	-0.386829	0.00445537	0.0152158	Yes
R7_S1_O8	triple	low	4223	485	7531	1406	0.128968	0.3802	-0.251232	0.0182657	0.0180941	Yes
R8_S1_O8	triple	low	5656	316	6818	1407	0.255856	0.337004	-0.0811476	0.235298	0.0889212	No
R9_S1_O8	triple	low	3489	262	7118	1521	0.046048	0.355705	-0.309657	0.0151908	0.0168588	Yes
R10_S1_O8	triple	low	3725	333	3791	778	0.0744733	0.0821008	-0.00762751	0.899072	0.249346	No
R1_S2_O8	triple	low	3128	183	2252	402	-0.0013862	-0.144085	0.142698	0.0264111	0.0213254	Yes
R2_S2_O8	triple	low	3363	593	6018	1109	0.0300739	0.282799	-0.252725	0.0216436	0.0193082	Yes
R3_S2_O8	triple	low	3478	561	4029	727	0.0446766	0.108544	-0.0638677	0.357365	0.122342	No
R4_S2_O8	triple	low	3111	525	5844	1270	-0.00375293	0.270057	-0.27381	0.0261833	0.021223	Yes
R5_S2_O8	triple	low	3125	241	5344	933	-0.00180292	0.231214	-0.233016	0.0162851	0.0171507	Yes
R6_S2_O8	triple	low	3388	415	6712	1170	0.0332905	0.330199	-0.296909	0.00975078	0.0155729	Yes
R7_S2_O8	triple	low	3815	238	6501	1219	0.0848416	0.316327	-0.231486	0.0200207	0.0188702	Yes
R8_S2_O8	triple	low	5188	859	5885	1219	0.218347	0.273094	-0.0547465	0.463607	0.150126	No
R9_S2_O8	triple	low	2991	160	6145	1318	-0.0208365	0.291869	-0.312705	0.0146766	0.0168251	Yes
R10_S2_O8	triple	low	3769	162	3273	674	0.0795732	0.0182931	0.0612801	0.28297	0.102249	No
R1_S3_O8	triple	low	2326	278	3651	655	-0.130043	0.0657589	-0.195802	0.0321188	0.0235485	Yes
R2_S3_O8	triple	low	3570	423	9759	1809	0.0560153	0.492752	-0.436737	0.0044782	0.0152158	Yes
R3_S3_O8	triple	low	2748	249	6533	1186	-0.0576362	0.31846	-0.376096	0.00565549	0.0152158	Yes
R4_S3_O8	triple	low	2723	299	9475	2068	-0.0616053	0.479926	-0.541532	0.00500206	0.0152158	Yes
R5_S3_O8	triple	low	2586	475	8666	1523	-0.0840244	0.441166	-0.52519	0.00272919	0.0152158	Yes
R6_S3_O8	triple	low	3002	522	10884	1909	-0.0192423	0.540136	-0.559378	0.00231578	0.0152158	Yes
R7_S3_O8	triple	low	3528	280	10540	1987	0.0508756	0.526188	-0.475312	0.00376043	0.0152158	Yes
R8_S3_O8	triple	low	4823	772	9542	1986	0.186664	0.482986	-0.296322	0.0185234	0.0182299	Yes
R9_S3_O8	triple	low	2548	464	9963	2146	-0.0904535	0.501737	-0.592191	0.00426048	0.0152158	Yes
R10_S3_O8	triple	low	3014	377	5306	1099	-0.0175097	0.228114	-0.245624	0.026859	0.0215154	Yes
R1_S4_O8	triple	low	2333	138	2021	422	-0.128738	-0.191087	0.0623484	0.290447	0.104471	No
R2_S4_O8	triple	low	3220	206	5401	1156	0.0112029	0.235821	-0.224618	0.0323683	0.0236326	Yes
R3_S4_O8	triple	low	2999	222	3615	762	-0.0196765	0.0614554	-0.0811318	0.250029	0.0933866	No
R4_S4_O8	triple	low	3129	169	5244	1275	-0.00124738	0.22301	-0.224257	0.0464777	0.0293512	Yes
R5_S4_O8	triple	low	2629	126	4796	987	-0.0768624	0.184226	-0.261089	0.0195676	0.0186948	Yes
R6_S4_O8	triple	low	2797	160	6024	1238	-0.0499605	0.283232	-0.333192	0.0110104	0.0159162	Yes
R7_S4_O8	triple	low	3735	272	5833	1265	0.0756377	0.269239	-0.193601	0.0483949	0.029969	Yes
R8_S4_O8	triple	low	4815	187	5281	1236	0.185943	0.226063	-0.0401199	0.553663	0.171578	No
R9_S4_O8	triple	low	2810	32	5514	1326	-0.0479466	0.244814	-0.29276	0.0242088	0.0203652	Yes
R10_S4_O8	triple	low	3122	237	2937	684	-0.00222004	-0.028749	0.026529	0.680905	0.200835	No
R1_S5_O8	triple	low	2533	245	2127	341	-0.0930177	-0.168885	0.0758677	0.169292	0.0703166	No
R2_S5_O8	triple	low	3141	586	5685	948	0.000415	0.258078	-0.257663	0.0167665	0.0173451	Yes
R3_S5_O8	triple	low	3035	85	3805	618	-0.0144942	0.0837017	-0.098196	0.0993186	0.0480647	Yes
R4_S5_O8	triple	low	2942	126	5520	1119	-0.0280103	0.245286	-0.273296	0.0166036	0.0172445	Yes
R5_S5_O8	triple	low	2748	270	5048	788	-0.0576362	0.206466	-0.264103	0.00875931	0.0155184	Yes
R6_S5_O8	triple	low	3205	116	6340	987	0.00917509	0.305436	-0.296261	0.00545621	0.0152158	Yes
R7_S5_O8	triple	low	4066	204	6140	1046	0.112514	0.291515	-0.179001	0.0280233	0.0220848	Yes
R8_S5_O8	triple	low	4549	79	5559	1066	0.161263	0.248344	-0.0870807	0.177061	0.0725974	No
R9_S5_O8	triple	low	2967	140	5804	1158	-0.0243354	0.267074	-0.29141	0.0135568	0.0163784	Yes
R10_S5_O8	triple	low	3377	89	3091	589	0.0318781	-0.00655393	0.0384321	0.452402	0.147086	No
R1_S6_O8	triple	low	2524	215	2717	545	-0.0945636	-0.0625633	-0.0320003	0.598811	0.182241	No
R2_S6_O8	triple	low	4192	159	7261	1496	0.125768	0.364343	-0.238575	0.0241575	0.0203652	Yes
R3_S6_O8	triple	low	3524	176	4861	984	0.050383	0.190073	-0.13969	0.0814362	0.0417335	Yes
R4_S6_O8	triple	low	3531	223	7050	1664	0.0512448	0.351536	-0.300291	0.0221509	0.0194857	Yes
R5_S6_O8	triple	low	3646	310	6448	1272	0.0651637	0.312772	-0.247608	0.0207098	0.0191189	Yes
R6_S6_O8	triple	low	3146	254	8098	1596	0.00110578	0.411725	-0.410619	0.00605706	0.0152158	Yes
R7_S6_O8	triple	low	5311	257	7843	1637	0.228523	0.397829	-0.169306	0.0571844	0.0331662	Yes
R8_S6_O8	triple	low	5453	94	7100	1609	0.239983	0.354605	-0.114623	0.15145	0.0647199	No
R9_S6_O8	triple	low	3581	154	7413	1730	0.0573514	0.373341	-0.31599	0.0187553	0.0183216	Yes
R10_S6_O8	triple	low	3951	200	3948	891	0.100054	0.0997242	0.000329886	0.995732	0.268893	No
R1_S7_O8	triple	low	2295	68	2239	479	-0.13587	-0.146599	0.0107286	0.850883	0.239178	No
R2_S7_O8	triple	low	3490	365	5983	1309	0.0461725	0.280266	-0.234094	0.0336159	0.024274	Yes
R3_S7_O8	triple	low	3110	545	4005	863	-0.00389255	0.10595	-0.109842	0.203438	0.0798048	No
R4_S7_O8	triple	low	3620	209	5809	1437	0.0620556	0.267448	-0.205393	0.0593586	0.033954	Yes
R5_S7_O8	triple	low	3219	64	5313	1120	0.011068	0.228687	-0.217619	0.0318834	0.0234086	Yes
R6_S7_O8	triple	low	3053	153	6673	1404	-0.0119261	0.327668	-0.339594	0.0113379	0.0159162	Yes
R7_S7_O8	triple	low	3889	475	6463	1431	0.093185	0.313781	-0.220596	0.0416837	0.0275646	Yes
R8_S7_O8	triple	low	4817	461	5851	1395	0.186124	0.270577	-0.0844535	0.289817	0.10428	No
R9_S7_O8	triple	low	3186	382	6109	1495	0.00659283	0.289317	-0.282724	0.0304703	0.022878	Yes
R10_S7_O8	triple	low	3527	445	3253	773	0.0507525	0.0156311	0.0351214	0.622852	0.187566	No
R1_S8_O8	triple	low	2339	232	2354	460	-0.127623	-0.124846	-0.00277624	0.962198	0.262707	No
R2_S8_O8	triple	low	3255	319	6290	1263	0.0158981	0.301998	-0.2861	0.0156634	0.0170609	Yes
R3_S8_O8	triple	low	3558	340	4211	830	0.054553	0.127732	-0.0731793	0.275848	0.100526	No
R4_S8_O8	triple	low	3323	404	6107	1414	0.0248774	0.289175	-0.264298	0.0305296	0.0228939	Yes
R5_S8_O8	triple	low	3579	484	5586	1072	0.0571088	0.250448	-0.193339	0.0417414	0.0275791	Yes
R6_S8_O8	triple	low	3018	306	7015	1344	-0.0169337	0.349375	-0.366308	0.00737227	0.0152735	Yes
R7_S8_O8	triple	low	3567	226	6794	1384	0.0556502	0.335473	-0.279822	0.0163228	0.0171706	Yes
R8_S8_O8	triple	low	4327	540	6151	1365	0.139534	0.292293	-0.152759	0.0977418	0.0476544	Yes
R9_S8_O8	triple	low	3284	725	6422	1469	0.0197502	0.311017	-0.291267	0.0294378	0.0226026	Yes
R10_S8_O8	triple	low	3505	404	3420	756	0.0480351	0.0373732	0.0106619	0.871969	0.243923	No
R1_S9_O8	triple	low	2081	141	2479	452	-0.178381	-0.102376	-0.0760044	0.219121	0.0841683	No
R2_S9_O8	triple	low	3166	326	6625	1247	0.00385797	0.324533	-0.320675	0.00967413	0.0155729	Yes
R3_S9_O8	triple	low	3481	77	4435	818	0.0450511	0.150241	-0.10519	0.114651	0.053115	No
R4_S9_O8	triple	low	3386	276	6433	1420	0.033034	0.311761	-0.278727	0.0218039	0.0193564	Yes
R5_S9_O8	triple	low	3302	246	5883	1052	0.0221241	0.272946	-0.250822	0.0144019	0.0167799	Yes
R6_S9_O8	triple	low	2999	283	7389	1319	-0.0196765	0.371933	-0.391609	0.00487609	0.0152158	Yes
R7_S9_O8	triple	low	3914	136	7156	1369	0.0959679	0.358017	-0.26205	0.0150778	0.0168372	Yes
R8_S9_O8	triple	low	4852	215	6478	1365	0.189268	0.314788	-0.12552	0.111183	0.0519888	No
R9_S9_O8	triple	low	3239	586	6764	1473	0.013758	0.333551	-0.319793	0.0182816	0.0180941	Yes
R10_S9_O8	triple	low	3556	231	3603	755	0.0543088	0.0600113	-0.00570251	0.922842	0.254372	No
R1_S10_O8	triple	low	1961	307	2493	467	-0.204175	-0.0999307	-0.104245	0.17454	0.0718439	No
R2_S10_O8	triple	low	4045	357	6663	1285	0.110266	0.327017	-0.216751	0.0272767	0.0216697	Yes
R3_S10_O8	triple	low	3253	259	4460	844	0.0156311	0.152682	-0.137051	0.0769879	0.0402778	Yes
R4_S10_O8	triple	low	2907	287	6470	1453	-0.0332079	0.314251	-0.347459	0.0140678	0.01663	Yes
R5_S10_O8	triple	low	3254	538	5917	1087	0.0157646	0.275449	-0.259684	0.0190548	0.018426	Yes
R6_S10_O8	triple	low	2761	328	7431	1362	-0.0555865	0.374394	-0.429981	0.00446786	0.0152158	Yes
R7_S10_O8	triple	low	3462	354	7197	1410	0.0426741	0.360499	-0.317824	0.0112468	0.0159162	Yes
R8_S10_O8	triple	low	4418	718	6515	1400	0.148573	0.317261	-0.168689	0.0821697	0.0419996	Yes
R9_S10_O8	triple	low	2980	539	6803	1509	-0.0224367	0.336048	-0.358484	0.0144658	0.0167799	Yes
R10_S10_O8	triple	low	2896	41	3623	775	-0.0348544	0.0624154	-0.0972698	0.180015	0.0734083	No
R1_S1_O9	triple	low	2319	143	2815	511	-0.131352	-0.0471745	-0.0841777	0.180758	0.073597	No
R2_S1_O9	triple	low	2697	133	7522	1411	-0.065772	0.37968	-0.445452	0.00413728	0.0152158	Yes
R3_S1_O9	triple	low	2264	31	5035	925	-0.141777	0.205347	-0.347123	0.00658024	0.0152158	Yes
R4_S1_O9	triple	low	2938	531	7304	1607	-0.0286011	0.366908	-0.395509	0.0110905	0.0159162	Yes
R5_S1_O9	triple	low	2759	65	6680	1189	-0.0559012	0.328124	-0.384025	0.00467185	0.0152158	Yes
R6_S1_O9	triple	low	2274	252	8390	1490	-0.139862	0.427109	-0.566972	0.00218044	0.0152158	Yes
R7_S1_O9	triple	low	2845	580	8125	1549	-0.0425707	0.41317	-0.455741	0.00522767	0.0152158	Yes
R8_S1_O9	triple	low	4424	48	7355	1545	0.149162	0.36993	-0.220768	0.0303786	0.0228777	Yes
R9_S1_O9	triple	low	2271	262	7680	1668	-0.140436	0.388708	-0.529144	0.00516125	0.0152158	Yes
R10_S1_O9	triple	low	2185	136	4090	855	-0.157201	0.11507	-0.272272	0.0189204	0.0183805	Yes
R1_S2_O9	triple	low	1622	42	2429	443	-0.286602	-0.111225	-0.175377	0.0348095	0.0247787	Yes
R2_S2_O9	triple	low	3236	294	6493	1223	0.0133556	0.315792	-0.302437	0.0109486	0.0159162	Yes
R3_S2_O9	triple	low	1414	162	4347	802	-0.346204	0.141537	-0.48774	0.00342364	0.0152158	Yes
R4_S2_O9	triple	low	2583	85	6305	1392	-0.0845285	0.303032	-0.387561	0.00986156	0.0155729	Yes
R5_S2_O9	triple	low	2438	323	5766	1031	-0.109619	0.264222	-0.373841	0.00594425	0.0152158	Yes
R6_S2_O9	triple	low	2202	227	7242	1293	-0.153836	0.363206	-0.517041	0.00265553	0.0152158	Yes
R7_S2_O9	triple	low	4132	326	7013	1342	0.119507	0.349251	-0.229744	0.022491	0.0196262	Yes
R8_S2_O9	triple	low	6477	526	6349	1338	0.314721	0.306052	0.00866857	0.884913	0.246692	No
R9_S2_O9	triple	low	3883	36	6629	1445	0.0925145	0.324795	-0.232281	0.030202	0.0228601	Yes
R10_S2_O9	triple	low	2349	156	3531	740	-0.12577	0.0512448	-0.177015	0.0536981	0.0319439	Yes
R1_S3_O9	triple	low	1549	64	3939	723	-0.306602	0.098733	-0.405335	0.00467194	0.0152158	Yes
R2_S3_O9	triple	low	3056	270	10528	1994	-0.0114996	0.525693	-0.537193	0.00300541	0.0152158	Yes
R3_S3_O9	triple	low	1920	232	7048	1308	-0.213352	0.351413	-0.564765	0.00260202	0.0152158	Yes
R4_S3_O9	triple	low	2644	292	10223	2266	-0.0743915	0.512925	-0.587317	0.00454803	0.0152158	Yes
R5_S3_O9	triple	low	2579	749	9349	1683	-0.0852016	0.474112	-0.559314	0.00312297	0.0152158	Yes
R6_S3_O9	triple	low	1714	332	11743	2109	-0.262642	0.573126	-0.835768	0.00124145	0.0152158	Yes
R7_S3_O9	triple	low	3107	174	11372	2189	-0.00431169	0.559184	-0.563496	0.00285865	0.0152158	Yes
R8_S3_O9	triple	low	4600	339	10295	2179	0.166105	0.515973	-0.349869	0.0110487	0.0159162	Yes
R9_S3_O9	triple	low	1974	380	10749	2352	-0.201306	0.534715	-0.736021	0.00309782	0.0152158	Yes
R10_S3_O9	triple	low	2807	158	5725	1206	-0.0484105	0.261123	-0.309533	0.0141991	0.0167011	Yes
R1_S4_O9	triple	low	1398	151	2180	463	-0.351146	-0.158196	-0.192949	0.0497557	0.0304348	Yes
R2_S4_O9	triple	low	2431	115	5827	1268	-0.110868	0.268792	-0.37966	0.00988202	0.0155729	Yes
R3_S4_O9	triple	low	2040	62	3901	836	-0.187023	0.094523	-0.281546	0.018379	0.0181563	Yes
R4_S4_O9	triple	low	2430	92	5658	1393	-0.111047	0.25601	-0.367057	0.0160637	0.017091	Yes
R5_S4_O9	triple	low	2213	196	5174	1084	-0.151672	0.217173	-0.368845	0.00962046	0.0155729	Yes
R6_S4_O9	triple	low	5091	571	6499	1359	0.21015	0.316194	-0.106043	0.173388	0.0714538	No
R7_S4_O9	triple	low	2097	268	6294	1386	-0.175055	0.302274	-0.477328	0.00674676	0.0152158	Yes
R8_S4_O9	triple	low	4228	265	5698	1352	0.129482	0.25907	-0.129587	0.138301	0.0606274	No
R9_S4_O9	triple	low	1689	341	5949	1449	-0.269023	0.277791	-0.546814	0.00772397	0.0153278	Yes
R10_S4_O9	triple	low	2697	356	3168	749	-0.065772	0.00413223	-0.0699042	0.380949	0.128642	No
R1_S5_O9	triple	low	1379	136	2295	378	-0.357089	-0.13587	-0.221218	0.0168265	0.017373	Yes
R2_S5_O9	triple	low	2316	31	6133	1050	-0.131914	0.29102	-0.422934	0.00325656	0.0152158	Yes
R3_S5_O9	triple	low	2558	442	4106	686	-0.0887524	0.116766	-0.205518	0.0303422	0.0228777	Yes
R4_S5_O9	triple	low	1905	88	5955	1229	-0.216758	0.278229	-0.494987	0.00470221	0.0152158	Yes
R5_S5_O9	triple	low	2624	315	5446	876	-0.0776891	0.239425	-0.317114	0.00629467	0.0152158	Yes
R6_S5_O9	triple	low	2482	468	6841	1097	-0.101851	0.338467	-0.440318	0.00318729	0.0152158	Yes
R7_S5_O9	triple	low	2072	201	6625	1157	-0.180263	0.324533	-0.504796	0.00256009	0.0152158	Yes
R8_S5_O9	triple	low	5952	891	5997	1173	0.27801	0.281281	-0.00327113	0.960338	0.262381	No
R9_S5_O9	triple	low	3813	364	6262	1273	0.0846139	0.30006	-0.215446	0.0327842	0.0238041	Yes
R10_S5_O9	triple	low	2393	242	3335	649	-0.11771	0.0264429	-0.144153	0.0780387	0.0405664	Yes
R1_S6_O9	triple	low	755	16	2931	599	-0.618706	-0.0296371	-0.589069	0.00326395	0.0152158	Yes
R2_S6_O9	triple	low	2266	88	7834	1642	-0.141393	0.397331	-0.538724	0.00421974	0.0152158	Yes
R3_S6_O9	triple	low	2035	110	5244	1081	-0.188089	0.22301	-0.411098	0.00690885	0.0152158	Yes
R4_S6_O9	triple	low	1505	158	7606	1819	-0.319116	0.384503	-0.70362	0.00442913	0.0152158	Yes
R5_S6_O9	triple	low	1226	114	6956	1399	-0.408162	0.345707	-0.753869	0.00211109	0.0152158	Yes
R6_S6_O9	triple	low	2208	201	8737	1754	-0.152654	0.444709	-0.597363	0.00305145	0.0152158	Yes
R7_S6_O9	triple	low	2434	106	8461	1797	-0.110332	0.430769	-0.541101	0.00439719	0.0152158	Yes
R8_S6_O9	triple	low	2472	112	7660	1761	-0.103604	0.387576	-0.49118	0.00701957	0.0152158	Yes
R9_S6_O9	triple	low	1832	198	7998	1891	-0.233727	0.406328	-0.640056	0.00493762	0.0152158	Yes
R10_S6_O9	triple	low	1828	73	4260	975	-0.234677	0.132757	-0.367433	0.0125629	0.016212	Yes
R1_S7_O9	triple	low	1013	125	2415	525	-0.491043	-0.113736	-0.377308	0.0108257	0.0159162	Yes
R2_S7_O9	triple	low	1828	171	6455	1435	-0.234677	0.313243	-0.54792	0.00517168	0.0152158	Yes
R3_S7_O9	triple	low	1341	295	4321	946	-0.369224	0.138931	-0.508155	0.00647713	0.0152158	Yes
R4_S7_O9	triple	low	1916	186	6268	1569	-0.214257	0.300476	-0.514733	0.00883454	0.0155564	Yes
R5_S7_O9	triple	low	1808	121	5732	1228	-0.239455	0.261653	-0.501108	0.00530029	0.0152158	Yes
R6_S7_O9	triple	low	1904	214	7200	1541	-0.216986	0.36068	-0.577666	0.00413909	0.0152158	Yes
R7_S7_O9	triple	low	2076	228	6972	1568	-0.179426	0.346704	-0.52613	0.00587792	0.0152158	Yes
R8_S7_O9	triple	low	1443	140	6312	1524	-0.337387	0.303514	-0.640901	0.00529159	0.0152158	Yes
R9_S7_O9	triple	low	1778	167	6591	1633	-0.246721	0.322298	-0.56902	0.00708841	0.0152158	Yes
R10_S7_O9	triple	low	1882	222	3510	844	-0.222033	0.0486542	-0.270687	0.0319432	0.0234361	Yes
R1_S8_O9	triple	low	1260	56	2539	506	-0.396282	-0.0919902	-0.304292	0.012143	0.0161835	Yes
R2_S8_O9	triple	low	2171	122	6786	1388	-0.159993	0.334961	-0.494954	0.00457342	0.0152158	Yes
R3_S8_O9	triple	low	1436	73	4543	913	-0.339498	0.16069	-0.500188	0.00419204	0.0152158	Yes
R4_S8_O9	triple	low	1664	186	6589	1546	-0.2755	0.322167	-0.597666	0.00540506	0.0152158	Yes
R5_S8_O9	triple	low	2224	245	6026	1180	-0.149518	0.283376	-0.432894	0.00545513	0.0152158	Yes
R6_S8_O9	triple	low	1555	153	7569	1480	-0.304923	0.382386	-0.687308	0.00219107	0.0152158	Yes
R7_S8_O9	triple	low	2445	102	7330	1520	-0.108374	0.368451	-0.476825	0.00514337	0.0152158	Yes
R8_S8_O9	triple	low	1851	88	6636	1495	-0.229247	0.325253	-0.5545	0.00521039	0.0152158	Yes
R9_S8_O9	triple	low	1742	203	6929	1607	-0.255605	0.344018	-0.599622	0.00516838	0.0152158	Yes
R10_S8_O9	triple	low	1892	112	3690	828	-0.219732	0.0703734	-0.290105	0.0203464	0.0190279	Yes
R1_S9_O9	triple	low	1219	32	2674	499	-0.410649	-0.0694915	-0.341158	0.00728199	0.0152617	Yes
R2_S9_O9	triple	low	2355	353	7148	1374	-0.124662	0.357532	-0.482194	0.00425401	0.0152158	Yes
R3_S9_O9	triple	low	1966	156	4785	902	-0.203069	0.183229	-0.386298	0.00594942	0.0152158	Yes
R4_S9_O9	triple	low	1627	222	6940	1555	-0.285265	0.344707	-0.629972	0.00423663	0.0152158	Yes
R5_S9_O9	triple	low	2222	182	6347	1161	-0.149909	0.305916	-0.455824	0.00369908	0.0152158	Yes
R6_S9_O9	triple	low	2323	25	7972	1456	-0.130604	0.404914	-0.535518	0.00255485	0.0152158	Yes
R7_S9_O9	triple	low	4615	251	7721	1507	0.167519	0.391021	-0.223502	0.0244207	0.0204051	Yes
R8_S9_O9	triple	low	1868	150	6989	1497	-0.225276	0.347762	-0.573038	0.00414027	0.0152158	Yes
R9_S9_O9	triple	low	1968	43	7298	1615	-0.202628	0.366551	-0.569179	0.00463937	0.0152158	Yes
R10_S9_O9	triple	low	2083	163	3887	828	-0.177964	0.0929616	-0.270925	0.0207875	0.0191189	Yes
R1_S10_O9	triple	low	1008	33	2690	514	-0.493192	-0.0669007	-0.426292	0.00481448	0.0152158	Yes
R2_S10_O9	triple	low	1710	264	7189	1414	-0.263657	0.360016	-0.623672	0.00273469	0.0152158	Yes
R3_S10_O9	triple	low	1317	88	4812	929	-0.377067	0.185673	-0.56274	0.00291134	0.0152158	Yes
R4_S10_O9	triple	low	2167	348	6980	1591	-0.160794	0.347202	-0.507997	0.00689244	0.0152158	Yes
R5_S10_O9	triple	low	1171	287	6384	1198	-0.428096	0.30844	-0.736536	0.00184415	0.0152158	Yes
R6_S10_O9	triple	low	1013	167	8018	1502	-0.491043	0.407413	-0.898457	0.00130615	0.0152158	Yes
R7_S10_O9	triple	low	2273	133	7765	1551	-0.140054	0.393489	-0.533542	0.00363062	0.0152158	Yes
R8_S10_O9	triple	low	1687	101	7029	1534	-0.269538	0.350241	-0.619778	0.00383859	0.0152158	Yes
R9_S10_O9	triple	low	1598	46	7340	1653	-0.293076	0.369043	-0.662119	0.00384887	0.0152158	Yes
R10_S10_O9	triple	low	2018	93	3909	849	-0.191732	0.0954127	-0.287145	0.0185402	0.0182299	Yes
R1_S1_O10	triple	low	1930	272	1115	196	-0.211096	-0.449378	0.238282	0.0135806	0.0163784	Yes
R2_S1_O10	triple	low	2971	256	2979	541	-0.0237503	-0.0225824	-0.00116785	0.982638	0.266177	No
R3_S1_O10	triple	low	2590	147	1994	354	-0.0833532	-0.196928	0.113575	0.0544803	0.0321785	Yes
R4_S1_O10	triple	low	2443	137	2892	622	-0.108729	-0.0354547	-0.0732748	0.28912	0.104065	No
R5_S1_O10	triple	low	2747	155	2645	454	-0.0577943	-0.0742273	0.016433	0.731335	0.212786	No
R6_S1_O10	triple	low	2148	81	3322	569	-0.164619	0.0247467	-0.189365	0.0240563	0.0203652	Yes
R7_S1_O10	triple	low	2588	193	3217	594	-0.0836887	0.0107981	-0.0944868	0.156044	0.066199	No
R8_S1_O10	triple	low	4532	160	2913	596	0.159637	-0.0323125	0.191949	0.0104643	0.0158297	Yes
R9_S1_O10	triple	low	2508	136	3041	645	-0.0973254	-0.0136365	-0.0836889	0.233963	0.0885437	No
R10_S1_O10	triple	low	2498	137	1620	330	-0.0990605	-0.287138	0.188077	0.0130942	0.0162389	Yes
R1_S2_O10	triple	low	2035	429	962	170	-0.188089	-0.513478	0.325389	0.0157667	0.0170609	Yes
R2_S2_O10	triple	low	2785	163	2571	469	-0.0518277	-0.0865509	0.0347231	0.496842	0.158354	No
R3_S2_O10	triple	low	2866	205	1721	307	-0.0393768	-0.260872	0.221495	0.00579842	0.0152158	Yes
R4_S2_O10	triple	low	2811	172	2497	539	-0.0477921	-0.0992344	0.0514423	0.390854	0.131218	No
R5_S2_O10	triple	low	2879	176	2283	394	-0.0374113	-0.138147	0.100736	0.0749859	0.0396444	Yes
R6_S2_O10	triple	low	2374	345	2868	494	-0.121172	-0.0390738	-0.0820984	0.228622	0.0870547	No
R7_S2_O10	triple	low	3013	54	2777	515	-0.0176538	-0.0530771	0.0354233	0.474044	0.152847	No
R8_S2_O10	triple	low	4108	150	2514	517	0.116977	-0.0962877	0.213265	0.00684464	0.0152158	Yes
R9_S2_O10	triple	low	3048	418	2625	559	-0.012638	-0.0775236	0.0648857	0.35311	0.121051	No
R10_S2_O10	triple	low	2527	236	1398	286	-0.0940477	-0.351146	0.257098	0.00619654	0.0152158	Yes
R1_S3_O10	triple	low	1841	206	1560	277	-0.231599	-0.303528	0.0719292	0.231373	0.0877662	No
R2_S3_O10	triple	low	2300	247	4169	765	-0.134925	0.123379	-0.258304	0.0157735	0.0170609	Yes
R3_S3_O10	triple	low	2217	329	2791	501	-0.150887	-0.0508931	-0.0999941	0.172507	0.0712578	No
R4_S3_O10	triple	low	1771	88	4048	877	-0.248434	0.110588	-0.359022	0.011036	0.0159162	Yes
R5_S3_O10	triple	low	2100	323	3702	643	-0.174434	0.0717835	-0.246217	0.0182072	0.0180715	Yes
R6_S3_O10	triple	low	2340	349	4650	806	-0.127437	0.1708	-0.298237	0.0103753	0.0158169	Yes
R7_S3_O10	triple	low	2644	402	4503	840	-0.0743915	0.156849	-0.23124	0.0258735	0.0210692	Yes
R8_S3_O10	triple	low	3448	158	4077	842	0.0409143	0.113688	-0.0727735	0.27239	0.0997148	No
R9_S3_O10	triple	low	1898	132	4257	910	-0.218357	0.132451	-0.350807	0.0113033	0.0159162	Yes
R10_S3_O10	triple	low	2506	472	2267	466	-0.0976719	-0.141201	0.0435295	0.566384	0.174697	No
R1_S4_O10	triple	low	1471	152	863	179	-0.32904	-0.560642	0.231602	0.0109522	0.0159162	Yes
R2_S4_O10	triple	low	2056	63	2307	490	-0.18363	-0.133605	-0.0500245	0.428558	0.140868	No
R3_S4_O10	triple	low	1907	213	1545	323	-0.216302	-0.307724	0.0914222	0.180431	0.0735209	No
R4_S4_O10	triple	low	1660	257	2240	541	-0.276545	-0.146405	-0.13014	0.168793	0.070137	No
R5_S4_O10	triple	low	1988	226	2049	418	-0.198237	-0.185111	-0.0131256	0.834936	0.235631	No
R6_S4_O10	triple	low	4070	573	2574	524	0.112941	-0.0860444	0.198986	0.028914	0.0224917	Yes
R7_S4_O10	triple	low	2048	47	2492	536	-0.185323	-0.100105	-0.0852181	0.226137	0.086334	No
R8_S4_O10	triple	low	3494	518	2256	525	0.04667	-0.143314	0.189984	0.0437928	0.0283185	Yes
R9_S4_O10	triple	low	2086	54	2356	563	-0.177339	-0.124478	-0.052861	0.454792	0.147726	No
R10_S4_O10	triple	low	2216	99	1255	291	-0.151083	-0.398009	0.246926	0.00563518	0.0152158	Yes
R1_S5_O10	triple	low	1638	163	909	144	-0.282339	-0.538089	0.25575	0.00437969	0.0152158	Yes
R2_S5_O10	triple	low	2069	149	2429	400	-0.180892	-0.111225	-0.069667	0.217866	0.0838698	No
R3_S5_O10	triple	low	2061	191	1626	261	-0.182575	-0.285532	0.102957	0.080288	0.041306	Yes
R4_S5_O10	triple	low	2180	204	2358	474	-0.158196	-0.124109	-0.0340873	0.582384	0.178637	No
R5_S5_O10	triple	low	1954	519	2157	332	-0.205728	-0.162803	-0.0429256	0.598739	0.182241	No
R6_S5_O10	triple	low	1597	56	2709	415	-0.293348	-0.0638439	-0.229504	0.0100356	0.0155729	Yes
R7_S5_O10	triple	low	2371	109	2623	441	-0.121721	-0.0778546	-0.0438667	0.391049	0.131218	No
R8_S5_O10	triple	low	3432	144	2375	451	0.0388943	-0.120989	0.159884	0.0180388	0.0180539	Yes
R9_S5_O10	triple	low	2205	360	2480	490	-0.153244	-0.102201	-0.0510431	0.477193	0.153552	No
R10_S5_O10	triple	low	2130	443	1321	249	-0.168273	-0.37575	0.207477	0.0509891	0.0308134	Yes
R1_S6_O10	triple	low	2043	273	1161	231	-0.186385	-0.431821	0.245436	0.0129316	0.016212	Yes
R2_S6_O10	triple	low	2443	281	3102	634	-0.108729	-0.00501115	-0.103718	0.175124	0.0719839	No
R3_S6_O10	triple	low	3016	69	2077	417	-0.0172216	-0.179216	0.161995	0.0183353	0.0181302	Yes
R4_S6_O10	triple	low	2094	174	3012	706	-0.175676	-0.017798	-0.157878	0.0940355	0.0463176	Yes
R5_S6_O10	triple	low	2672	116	2755	539	-0.0698165	-0.0565313	-0.0132851	0.807162	0.229455	No
R6_S6_O10	triple	low	2469	97	3460	675	-0.104132	0.0424232	-0.146555	0.0655625	0.036209	Yes
R7_S6_O10	triple	low	3702	167	3351	694	0.0717835	0.0285215	0.043262	0.44237	0.144449	No
R8_S6_O10	triple	low	4599	243	3033	683	0.16601	-0.0147805	0.180791	0.0200942	0.0188702	Yes
R9_S6_O10	triple	low	2449	142	3167	734	-0.107664	0.00399512	-0.111659	0.171555	0.0709205	No
R10_S6_O10	triple	low	3120	256	1687	378	-0.00249834	-0.269538	0.26704	0.00555508	0.0152158	Yes
R1_S7_O10	triple	low	2079	185	956	203	-0.178798	-0.516195	0.337397	0.00209843	0.0152158	Yes
R2_S7_O10	triple	low	2773	173	2556	555	-0.0537031	-0.0890921	0.035389	0.55316	0.171523	No
R3_S7_O10	triple	low	2443	214	1711	366	-0.108729	-0.263403	0.154673	0.0403207	0.0270027	Yes
R4_S7_O10	triple	low	2315	95	2482	610	-0.132102	-0.101851	-0.0302508	0.663794	0.196892	No
R5_S7_O10	triple	low	2257	300	2270	475	-0.143121	-0.140627	-0.0024943	0.969951	0.263827	No
R6_S7_O10	triple	low	2431	256	2851	595	-0.110868	-0.0416557	-0.0692123	0.32425	0.113261	No
R7_S7_O10	triple	low	3392	341	2761	607	0.0338029	-0.0555865	0.0893894	0.191551	0.0766255	No
R8_S7_O10	triple	low	4302	253	2500	592	0.137017	-0.0987129	0.23573	0.00835119	0.0153837	Yes
R9_S7_O10	triple	low	2555	481	2610	635	-0.089262	-0.0800124	-0.0092496	0.910577	0.251844	No
R10_S7_O10	triple	low	2587	463	1390	328	-0.0838565	-0.353638	0.269782	0.0216964	0.0193119	Yes
R1_S8_O10	triple	low	2198	55	1006	195	-0.154625	-0.494055	0.33943	0.000522456	0.0152158	Yes
R2_S8_O10	triple	low	2533	169	2687	535	-0.0930177	-0.0673853	-0.0256325	0.659288	0.195721	No
R3_S8_O10	triple	low	2319	288	1799	352	-0.131352	-0.241622	0.11027	0.118756	0.0543704	No
R4_S8_O10	triple	low	2394	184	2609	600	-0.117529	-0.0801789	-0.0373499	0.584855	0.179238	No
R5_S8_O10	triple	low	2170	222	2386	454	-0.160193	-0.118983	-0.0412107	0.50022	0.158997	No
R6_S8_O10	triple	low	2924	209	2997	569	-0.0306756	-0.0199662	-0.0107094	0.844961	0.237953	No
R7_S8_O10	triple	low	2762	301	2903	586	-0.0554293	-0.0338059	-0.0216234	0.729649	0.212355	No
R8_S8_O10	triple	low	4664	605	2628	579	0.172106	-0.0770276	0.249133	0.013574	0.0163784	Yes
R9_S8_O10	triple	low	2456	211	2744	623	-0.106425	-0.0582688	-0.0481557	0.490454	0.156793	No
R10_S8_O10	triple	low	2788	132	1461	321	-0.0513602	-0.332003	0.280643	0.0026968	0.0152158	Yes
R1_S9_O10	triple	low	1739	200	1059	191	-0.256353	-0.471757	0.215404	0.0130655	0.0162293	Yes
R2_S9_O10	triple	low	2233	334	2831	528	-0.147764	-0.0447131	-0.103051	0.172691	0.0712853	No
R3_S9_O10	triple	low	2052	192	1895	346	-0.184476	-0.219044	0.0345681	0.529719	0.166305	No
R4_S9_O10	triple	low	2291	251	2748	602	-0.136628	-0.0576362	-0.0789916	0.291658	0.104621	No
R5_S9_O10	triple	low	2761	415	2514	444	-0.0555865	-0.0962877	0.0407011	0.520293	0.164057	No
R6_S9_O10	triple	low	2664	296	3157	557	-0.0711187	0.00262164	-0.0737404	0.247252	0.092607	No
R7_S9_O10	triple	low	3106	198	3057	579	-0.00445149	-0.0113575	0.00690601	0.896393	0.248903	No
R8_S9_O10	triple	low	4500	690	2768	578	0.15656	-0.0544869	0.211046	0.0290282	0.0224917	Yes
R9_S9_O10	triple	low	3335	461	2890	625	0.0264429	-0.0357551	0.062198	0.377154	0.12763	No
R10_S9_O10	triple	low	2529	72	1539	320	-0.0937041	-0.309414	0.21571	0.00639313	0.0152158	Yes
R1_S10_O10	triple	low	2270	49	1065	197	-0.140627	-0.469303	0.328676	0.000504731	0.0152158	Yes
R2_S10_O10	triple	low	2122	74	2847	544	-0.169908	-0.0422655	-0.127642	0.0841092	0.042661	Yes
R3_S10_O10	triple	low	1971	167	1906	357	-0.201966	-0.21653	0.0145637	0.789328	0.225543	No
R4_S10_O10	triple	low	2049	537	2764	617	-0.185111	-0.0551149	-0.129996	0.204581	0.0801335	No
R5_S10_O10	triple	low	1791	174	2528	459	-0.243557	-0.0938759	-0.149681	0.060016	0.0342161	Yes
R6_S10_O10	triple	low	1887	243	3175	576	-0.220881	0.00509079	-0.225972	0.0234072	0.0200217	Yes
R7_S10_O10	triple	low	2866	199	3075	597	-0.0393768	-0.00880782	-0.0305689	0.595935	0.181628	No
R8_S10_O10	triple	low	3497	315	2784	593	0.0470427	-0.0519837	0.0990264	0.139732	0.0609755	No
R9_S10_O10	triple	low	2310	356	2907	640	-0.133041	-0.0332079	-0.0998331	0.230819	0.0876313	No
R10_S10_O10	triple	low	2397	189	1548	328	-0.116985	-0.306882	0.189897	0.0177729	0.0179498	Yes
R1_S1_O1	triple	medium	4903	627	5305	1661	0.00633497	0.0405585	-0.0342235	0.714922	0.20853	No
R2_S1_O1	triple	medium	3675	230	7189	2162	-0.11887	0.172542	-0.291411	0.0488421	0.0300642	Yes
R3_S1_O1	triple	medium	4402	164	5204	1607	-0.0404769	0.0322104	-0.0726872	0.438308	0.143479	No
R4_S1_O1	triple	medium	4096	203	6559	1912	-0.071767	0.132711	-0.204478	0.090741	0.0452028	Yes
R5_S1_O1	triple	medium	5096	362	8332	2371	0.0231025	0.236622	-0.21352	0.079651	0.0410807	Yes
R6_S1_O1	triple	medium	2576	204	6676	1864	-0.273181	0.140389	-0.41357	0.0193162	0.0186103	Yes
[truncated: 1,994 more rows]

## Sheet: Figure 3 Pairwise
Pairwise	sensor-1	sensor-2	sensor-3	sensor-4	sensor-5	sensor-6	sensor-7	sensor-8	sensor-9	sensor-10	regulator-1	regulator-2	regulator-3	regulator-4	regulator-5	regulator-6	regulator-7	regulator-8	regulator-9	regulator-10	output-1	output-2	output-3	output-4	output-5	output-6	output-7	output-8	output-9	output-10
Number of values	60	60	60	60	60	60	60	60	60	60	60	60	60	60	60	60	60	60	60	60	60	60	60	60	60	60	60	60	60	60
Mean	-0.11	-0.036	-0.3	-0.089	-0.12	-0.16	-0.016	-0.15	-0.18	-0.2	-0.081	-0.28	-0.071	-0.26	-0.22	-0.33	-0.23	-0.03	-0.26	0.036	-0.18	0.034	-0.17	-0.21	-0.0041	-0.072	-0.064	-0.037	-0.055	0.12
Std. Deviation	0.17	0.22	0.2	0.19	0.22	0.24	0.19	0.2	0.21	0.23	0.21	0.17	0.16	0.19	0.15	0.19	0.17	0.16	0.18	0.18	0.17	0.15	0.16	0.14	0.19	0.17	0.11	0.11	0.12	0.16
Individual values at low	0.0085626	0.101208	-0.410514	-0.252929	-0.14971	0.265915	0.073597	-0.276965	-0.146608	0.0325201	0.0085626	-0.486155	-0.148699	-0.0864433	-0.305816	-0.424375	-0.452624	-0.0951581	-0.407531	-0.132048	-0.323167	0.233223	-0.266021	-0.0814469	-0.117273	0.0429411	-0.0544059	-0.111744	-0.0180563	0.141208
	-0.486155	-0.412852	-0.389475	-0.162635	-0.600387	-0.612338	-0.0848936	-0.353935	-0.601699	-0.392735	0.101208	-0.412852	-0.0516175	-0.484698	-0.191976	-0.373543	-0.0071016	0.0912018	-0.315928	0.128623	-0.250522	0.274676	-0.285955	-0.209432	0.202911	0.221948	-0.0282052	0.0635968	-0.0015074	0.400163
	-0.148699	-0.0516175	-0.548249	-0.0653177	-0.207175	-0.0277513	-0.0162074	-0.241025	-0.156269	-0.297319	-0.410514	-0.389475	-0.548249	-0.541672	-0.400238	-0.742947	-0.543042	-0.173848	-0.440336	-0.168578	-0.474533	-0.0033545	-0.41802	-0.556015	-0.0924341	-0.120135	-0.230904	-0.227156	-0.245646	-0.133531
	-0.0864433	-0.484698	-0.541672	-0.524137	-0.325296	-0.373277	-0.293762	-0.437886	-0.415895	-0.629165	-0.252929	-0.162635	-0.0653177	-0.524137	-0.354775	-0.303057	-0.127533	-0.185468	-0.444073	-0.3348	-0.224866	0.0855217	-0.160335	-0.169169	0.209552	0.0481612	0.0486311	0.0491314	0.0533593	0.276161
	-0.305816	-0.191976	-0.400238	-0.354775	-0.474177	-0.110344	-0.219793	-0.299907	0.109901	-0.587041	-0.14971	-0.600387	-0.207175	-0.325296	-0.474177	-0.410528	-0.383072	0.132462	-0.323524	-0.0134599	-0.378534	0.228841	-0.29049	-0.228082	0.147106	0.103948	-0.0299037	-0.0010125	0.0044364	0.378256
	-0.424375	-0.373543	-0.742947	-0.303057	-0.410528	-0.749331	-0.388902	-0.469444	0.0343588	-0.722112	0.265915	-0.612338	-0.0277513	-0.373277	-0.110344	-0.749331	-0.360318	-0.351357	-0.722164	-0.388441	-0.330734	0.134538	-0.209885	-0.340491	-0.172994	-0.132318	0.0349145	-0.0145121	-0.101788	0.120094
	-0.452624	-0.0071016	-0.543042	-0.127533	-0.383072	-0.360318	-0.267319	-0.296168	-0.616144	-0.362651	0.073597	-0.0848936	-0.0162074	-0.293762	-0.219793	-0.388902	-0.267319	0.279666	-0.367097	-0.0726998	-0.405951	0.106857	-0.19725	-0.198597	0.187097	0.012089	0.0027186	-0.0380421	-0.028487	0.284788
	-0.0951581	0.0912018	-0.173848	-0.185468	0.132462	-0.351357	0.279666	-0.260845	-0.109344	-0.406622	-0.276965	-0.353935	-0.241025	-0.437886	-0.299907	-0.469444	-0.296168	-0.260845	-0.473243	-0.1215	-0.255921	0.0131997	-0.300446	-0.249212	-0.293358	0.0993131	0.0404765	0.0208247	-0.04089	0.379663
	-0.407531	-0.315928	-0.440336	-0.444073	-0.323524	-0.722164	-0.367097	-0.473243	-0.629627	-0.58196	-0.146608	-0.601699	-0.156269	-0.415895	0.109901	0.0343588	-0.616144	-0.109344	-0.629627	-0.225462	-0.352984	-0.0039885	-0.187981	-0.228963	-0.308827	-0.0058192	-0.0451372	0.0156444	-0.0665686	0.22945
	-0.132048	0.128623	-0.168578	-0.3348	-0.0134599	-0.388441	-0.0726998	-0.1215	-0.225462	-0.067631	0.0325201	-0.392735	-0.297319	-0.629165	-0.587041	-0.722112	-0.362651	-0.406622	-0.58196	-0.067631	-0.272579	0.141691	-0.206762	-0.375783	-0.343099	-0.0485804	-0.110153	-0.0889085	-0.105005	0.0013807
	-0.323167	-0.250522	-0.474533	-0.224866	-0.378534	-0.330734	-0.405951	-0.255921	-0.352984	-0.272579	-0.199949	-0.4101	-0.232676	-0.688365	-0.332104	-0.556744	-0.394997	-0.0735945	-0.334382	-0.256983	-0.199949	0.446443	-0.230221	-0.364741	0.0477214	0.0381047	0.0426387	0.242769	0.0551291	0.302068
	0.233223	0.274676	-0.0033545	0.0855217	0.228841	0.134538	0.106857	0.0131997	-0.0039885	0.141691	0.446443	-0.085096	0.154822	-0.0481744	0.08475	-0.199829	-0.0988941	0.142967	-0.129095	0.172417	-0.4101	-0.085096	-0.470637	-0.293878	-0.142394	-0.183458	-0.202459	-0.0700498	-0.28511	0.135186
	-0.266021	-0.285955	-0.41802	-0.160335	-0.29049	-0.209885	-0.19725	-0.300446	-0.187981	-0.206762	-0.230221	-0.470637	0.0516232	-0.300495	-0.354432	-0.546851	-0.276167	-0.056193	-0.3504	-0.0028478	-0.232676	0.154822	0.0516232	-0.138156	0.0826236	-0.0119728	0.0360874	0.163816	0.066846	0.22127
	-0.0814469	-0.209432	-0.556015	-0.169169	-0.228082	-0.340491	-0.198597	-0.249212	-0.228963	-0.375783	-0.364741	-0.293878	-0.138156	-0.348226	-0.287823	-0.327831	-0.280407	-0.0556184	-0.354272	0.0337527	-0.688365	-0.0481744	-0.300495	-0.348226	-0.179579	-0.113418	-0.174877	0.0472516	-0.270024	0.108807
	-0.117273	0.202911	-0.0924341	0.209552	0.147106	-0.172994	0.187097	-0.293358	-0.308827	-0.343099	0.0477214	-0.142394	0.0826236	-0.179579	-0.070962	-0.241642	-0.0693258	0.19992	-0.20465	-0.174375	-0.332104	0.08475	-0.354432	-0.287823	-0.070962	-0.347332	-0.0679768	-0.0056075	-0.163863	0.0150319
	0.0429411	0.221948	-0.120135	0.0481612	0.103948	-0.132318	0.012089	0.0993131	-0.0058192	-0.0485804	0.0381047	-0.183458	-0.0119728	-0.113418	-0.347332	-0.432953	-0.203005	0.115997	-0.249306	0.0672578	-0.556744	-0.199829	-0.546851	-0.327831	-0.241642	-0.432953	-0.337	-0.164717	-0.260716	0.0377453
	-0.0544059	-0.0282052	-0.230904	0.0486311	-0.0299037	0.0349145	0.0027186	0.0404765	-0.0451372	-0.110153	0.0426387	-0.202459	0.0360874	-0.174877	-0.0679768	-0.337	-0.0569199	0.10595	-0.106884	0.0912922	-0.394997	-0.0988941	-0.276167	-0.280407	-0.0693258	-0.203005	-0.0569199	-0.0469765	-0.230266	0.0911542
	-0.111744	0.0635968	-0.227156	0.0491314	-0.0010125	-0.0145121	-0.0380421	0.0208247	0.0156444	-0.0889085	0.242769	-0.0700498	0.163816	0.0472516	-0.0056075	-0.164717	-0.0469765	0.0653606	-0.134016	0.167959	-0.0735945	0.142967	-0.056193	-0.0556184	0.19992	0.115997	0.10595	0.0653606	0.169447	0.186782
	-0.0180563	-0.0015074	-0.245646	0.0533593	0.0044364	-0.101788	-0.028487	-0.04089	-0.0665686	-0.105005	0.0551291	-0.28511	0.066846	-0.270024	-0.163863	-0.260716	-0.230266	0.169447	-0.166702	0.0347911	-0.334382	-0.129095	-0.3504	-0.354272	-0.20465	-0.249306	-0.106884	-0.134016	-0.166702	0.132247
	0.141208	0.400163	-0.133531	0.276161	0.378256	0.120094	0.284788	0.379663	0.22945	0.0013807	0.302068	0.135186	0.22127	0.108807	0.0150319	0.0377453	0.0911542	0.186782	0.132247	0.437717	-0.256983	0.172417	-0.0028478	0.0337527	-0.174375	0.0672578	0.0912922	0.167959	0.0347911	0.437717
Individual values at medium	0.0546753	-0.0427251	-0.565256	-0.148404	-0.147393	0.169272	-0.0820748	-0.444184	-0.304329	-0.117519	0.0546753	-0.314771	0.0683225	0.0315498	-0.0955111	-0.153942	-0.309965	-0.0777231	-0.194291	0.0302534	-0.0486345	0.221689	-0.0639443	0.0099308	0.142034	0.0412596	-0.0142373	-0.158588	-0.0323237	0.121009
	-0.314771	-0.355669	-0.409044	-0.167309	-0.496863	-0.51288	-0.0487188	-0.223351	-0.691618	-0.402491	-0.0427251	-0.355669	-0.136782	-0.32198	-0.184764	-0.345255	-0.127482	-0.0087662	-0.269355	0.257746	-0.0469912	0.214466	-0.0182243	-0.138518	0.214686	0.0393462	-0.0898995	-0.0836464	-0.0571613	0.262684
	0.0683225	-0.136782	-0.65061	0.0702429	-0.0088223	-0.0306663	0.0063682	-0.110644	-0.237674	-0.300741	-0.565256	-0.409044	-0.65061	-0.533715	-0.411064	-0.748992	-0.644129	-0.162206	-0.396302	-0.13599	-0.297467	0.0355848	-0.247822	-0.479593	0.0263804	-0.0110137	-0.170752	-0.242484	-0.26376	-0.131099
	0.0315498	-0.32198	-0.533715	-0.443409	-0.311272	-0.192933	-0.253256	-0.402574	-0.485762	-0.668828	-0.148404	-0.167309	0.0702429	-0.443409	-0.311284	-0.226093	-0.0997572	-0.180448	-0.362974	-0.1909	0.045715	0.139225	0.023796	-0.0909052	0.300434	0.149231	0.0049389	-0.0325313	0.0647507	0.134425
	-0.0955111	-0.184764	-0.411064	-0.311284	-0.280373	-0.0413811	-0.201471	-0.333438	-0.114925	-0.622231	-0.147393	-0.496863	-0.0088223	-0.311272	-0.280373	-0.340696	-0.321974	0.125307	-0.26403	0.0431993	-0.0546295	0.218087	-0.073086	-0.089866	0.286005	0.120093	-0.0312308	-0.0548892	0.0159728	0.217619
	-0.153942	-0.345255	-0.748992	-0.226093	-0.340696	-0.710399	-0.234067	-0.408833	-0.0002195	-0.644906	0.169272	-0.51288	-0.0306663	-0.192933	-0.0413811	-0.710399	-0.20206	-0.248876	-0.58567	-0.249628	-0.0660383	0.183825	-0.0360345	-0.261963	0.0473877	0.0255492	0.0614739	-0.0336786	-0.0757093	0.11066
	-0.309965	-0.127482	-0.644129	-0.0997572	-0.321974	-0.20206	-0.178158	-0.288619	-0.667733	-0.35994	-0.0820748	-0.0487188	0.0063682	-0.253256	-0.201471	-0.234067	-0.178158	0.242712	-0.269915	-0.0093776	-0.205464	0.132177	-0.101176	-0.14565	0.275066	0.0903919	0.0254076	-0.0277557	-0.0017105	0.261493
	-0.0777231	-0.0087662	-0.162206	-0.180448	0.125307	-0.248876	0.242712	-0.294579	-0.177038	-0.388132	-0.444184	-0.223351	-0.110644	-0.402574	-0.333438	-0.408833	-0.288619	-0.294579	-0.489244	-0.0353369	-0.0107027	-0.0050249	-0.0943068	-0.190327	-0.0401879	0.143713	0.0068466	-0.0827391	-0.0663555	0.337513
	-0.194291	-0.269355	-0.396302	-0.362974	-0.26403	-0.58567	-0.269915	-0.489244	-0.596169	-0.608623	-0.304329	-0.691618	-0.237674	-0.485762	-0.114925	-0.0002195	-0.667733	-0.177038	-0.596169	-0.177298	-0.268112	-0.0193539	-0.0809723	-0.169909	-0.254578	0.0373761	-0.0723215	-0.108713	-0.0711671	0.161717
	0.0302534	0.257746	-0.13599	-0.1909	0.0431993	-0.249628	-0.0093776	-0.0353369	-0.177298	-0.0748363	-0.117519	-0.402491	-0.300741	-0.668828	-0.622231	-0.644906	-0.35994	-0.388132	-0.608623	-0.0748363	-0.0530141	0.201449	-0.109099	-0.285476	-0.152729	0.117788	-0.0453393	-0.10435	-0.0781626	-0.0026925
	-0.0486345	-0.0469912	-0.297467	0.045715	-0.0546295	-0.0660383	-0.205464	-0.0107027	-0.268112	-0.0530141	0.0003614	-0.207439	-0.0378522	-0.337407	-0.154014	-0.254854	-0.201393	-0.0371466	-0.145588	-0.0216581	0.0003614	0.181535	-0.232207	-0.146742	0.115475	0.166751	0.0961815	0.0997641	0.0304609	0.232921
	0.221689	0.214466	0.0355848	0.139225	0.218087	0.183825	0.132177	-0.0050249	-0.0193539	0.201449	0.181535	-0.0945833	0.036543	-0.0736508	-0.0726884	-0.190121	-0.13177	0.0599241	-0.106826	0.233017	-0.207439	-0.0945833	-0.373644	-0.320903	-0.113517	-0.0654889	-0.175063	-0.189443	-0.18493	0.0127387
	-0.0639443	-0.0182243	-0.247822	0.023796	-0.073086	-0.0360345	-0.101176	-0.0943068	-0.0809723	-0.109099	-0.232207	-0.373644	0.0646414	-0.232295	-0.276784	-0.402172	-0.273242	-0.0622386	-0.175891	0.0661351	-0.0378522	0.036543	0.0646414	-0.157509	0.118765	-0.0085395	0.0598094	0.0547572	0.0533469	0.16267
	0.0099308	-0.138518	-0.479593	-0.0909052	-0.089866	-0.261963	-0.14565	-0.190327	-0.169909	-0.285476	-0.146742	-0.320903	-0.157509	-0.308436	-0.275351	-0.29648	-0.302863	-0.124247	-0.33326	0.0143083	-0.337407	-0.0736508	-0.232295	-0.308436	-0.110962	-0.0582365	-0.0580329	-0.0655626	-0.21034	0.0043553
	0.142034	0.214686	0.0263804	0.300434	0.286005	0.0473877	0.275066	-0.0401879	-0.254578	-0.152729	0.115475	-0.113517	0.118765	-0.110962	0.0315821	-0.183353	-0.0284926	0.0719269	-0.175042	0.0768295	-0.154014	-0.0726884	-0.276784	-0.275351	0.0315821	-0.196625	-0.109138	-0.172752	-0.175109	0.0552821
	0.0412596	0.0393462	-0.0110137	0.149231	0.120093	0.0255492	0.0903919	0.143713	0.0373761	0.117788	0.166751	-0.0654889	-0.0085395	-0.0582365	-0.196625	-0.206342	-0.118133	0.033656	-0.124475	0.169131	-0.254854	-0.190121	-0.402172	-0.29648	-0.183353	-0.206342	-0.300713	-0.161417	-0.207068	0.0077944
	-0.0142373	-0.0898995	-0.170752	0.0049389	-0.0312308	0.0614739	0.0254076	0.0068466	-0.0723215	-0.0453393	0.0961815	-0.175063	0.0598094	-0.0580329	-0.109138	-0.300713	-0.0547475	0.0668461	-0.126378	0.135231	-0.201393	-0.13177	-0.273242	-0.302863	-0.0284926	-0.118133	-0.0547475	-0.091703	-0.17667	0.0644306
	-0.158588	-0.0836464	-0.242484	-0.0325313	-0.0548892	-0.0336786	-0.0277557	-0.0827391	-0.108713	-0.10435	0.0997641	-0.189443	0.0547572	-0.0655626	-0.172752	-0.161417	-0.091703	-0.0230521	-0.113497	0.198832	-0.0371466	0.0599241	-0.0622386	-0.124247	0.0719269	0.033656	0.0668461	-0.0230521	0.0445423	0.155273
	-0.0323237	-0.0571613	-0.26376	0.0647507	0.0159728	-0.0757093	-0.0017105	-0.0663555	-0.0711671	-0.0781626	0.0304609	-0.18493	0.0533469	-0.21034	-0.175109	-0.207068	-0.17667	0.0445423	-0.0707823	0.0725705	-0.145588	-0.106826	-0.175891	-0.33326	-0.175042	-0.124475	-0.126378	-0.113497	-0.0707823	0.167264
	0.121009	0.262684	-0.131099	0.134425	0.217619	0.11066	0.261493	0.337513	0.161717	-0.0026925	0.232921	0.0127387	0.16267	0.0043553	0.0552821	0.0077944	0.0644306	0.155273	0.167264	0.425764	-0.0216581	0.233017	0.0661351	0.0143083	0.0768295	0.169131	0.135231	0.198832	0.0725705	0.425764
Individual values at high	-0.018655	-0.2666	-0.193623	-0.22518	-0.373769	-0.009847	0.077477	-0.275421	-0.252836	-0.003436	-0.018655	-0.366041	-0.15673	0.050388	-0.105823	-0.351024	-0.283773	-0.169071	-0.351281	0.007246	-0.198847	0.0307	-0.31937	0.042178	-0.129644	-0.190949	-0.102314	-0.126456	-0.09363	-0.029661
	-0.366041	-0.228945	-0.420629	-0.25352	-0.420698	-0.483849	-0.040516	-0.240427	-0.392977	-0.290691	-0.2666	-0.228945	-0.079177	-0.150599	-0.226291	-0.301902	-0.006537	0.069732	-0.112956	0.471798	-0.042487	0.244273	0.003733	0.027843	0.134819	-0.050267	0.040213	0.141266	0.131304	0.413527
	-0.15673	-0.079177	-0.32375	-0.049993	-0.120924	-0.245016	0.075495	-0.144718	-0.199584	-0.200201	-0.193623	-0.420629	-0.32375	-0.458052	-0.312505	-0.617109	-0.489191	-0.149664	-0.304609	-0.027314	-0.089408	-0.169671	-0.133397	-0.239957	0.119182	-0.119054	-0.206635	-0.172641	-0.130482	-0.135891
	0.050388	-0.150599	-0.458052	-0.304094	-0.431791	-0.28861	-0.132744	-0.343875	-0.447373	-0.371909	-0.22518	-0.25352	-0.049993	-0.304094	-0.35592	-0.335782	-0.204488	-0.070012	-0.18929	0.026419	0.083932	0.089005	-0.00251	-0.072644	0.25171	-0.039594	-0.069876	0.012827	0.104072	0.095518
	-0.105823	-0.226291	-0.312505	-0.35592	-0.346537	-0.207978	-0.052853	-0.274634	-0.156818	-0.32268	-0.373769	-0.420698	-0.120924	-0.431791	-0.346537	-0.37067	-0.327244	0.078045	-0.347363	-0.016347	-0.053956	0.006795	-0.144704	-0.128045	0.109354	-0.202189	-0.078088	-0.065149	0.03565	0.032772
	-0.351024	-0.301902	-0.617109	-0.335782	-0.37067	-0.485293	-0.249311	-0.430832	-0.055571	-0.426877	-0.009847	-0.483849	-0.245016	-0.28861	-0.207978	-0.485293	-0.269003	-0.255485	-0.364286	-0.054328	0.103418	0.00462	0.019913	-0.071159	0.192641	-0.034012	-0.035894	-0.021643	0.054653	-0.167758
	-0.283773	-0.006537	-0.489191	-0.204488	-0.327244	-0.269003	-0.064571	-0.290721	-0.365422	-0.246536	0.077477	-0.040516	0.075495	-0.132744	-0.052853	-0.249311	-0.064571	0.316938	-0.058796	0.159457	0.174277	0.110686	0.112842	0.060404	0.436045	0.067279	0.054666	0.022566	0.129954	0.177318
	-0.169071	0.069732	-0.149664	-0.070012	0.078045	-0.255485	0.316938	-0.175808	-0.127901	-0.17999	-0.275421	-0.240427	-0.144718	-0.343875	-0.274634	-0.430832	-0.290721	-0.175808	-0.255578	0.011134	0.09787	0.066433	-0.052389	-0.112829	0.206871	0.013622	-0.059339	0.007964	0.010477	0.18686
	-0.351281	-0.112956	-0.304609	-0.18929	-0.347363	-0.364286	-0.058796	-0.255578	-0.358942	-0.227099	-0.252836	-0.392977	-0.199584	-0.447373	-0.156818	-0.055571	-0.365422	-0.127901	-0.358942	-0.023756	-0.022056	-0.092515	-0.051437	-0.093232	0.082519	-0.107845	-0.150829	-0.058415	-0.010578	0.093299
	0.007246	0.471798	-0.027314	0.026419	-0.016347	-0.054328	0.159457	0.011134	-0.023756	0.047706	-0.003436	-0.290691	-0.200201	-0.371909	-0.32268	-0.426877	-0.246536	-0.17999	-0.227099	0.047706	0.140299	0.003117	0.023991	-0.108693	0.192247	-0.036155	-0.116644	-0.080285	0.030244	0.003152
	-0.198847	-0.042487	-0.089408	0.083932	-0.053956	0.103418	0.174277	0.09787	-0.022056	0.140299	-0.246755	-0.285134	-0.04144	-0.166156	-0.223081	-0.293544	-0.24061	-0.030191	-0.17762	0.039378	-0.246755	-0.024565	-0.282982	-0.354263	-0.263253	-0.343314	-0.098317	-0.046285	-0.154486	-0.042888
	0.0307	0.244273	-0.169671	0.089005	0.006795	0.00462	0.110686	0.066433	-0.092515	0.003117	-0.024565	-0.164552	-0.09904	-0.133656	-0.21362	-0.308331	-0.181026	0.042741	-0.142854	0.185049	-0.285134	-0.164552	-0.307143	-0.333116	-0.186045	-0.439365	-0.228504	-0.199682	-0.121916	-0.103753
	-0.31937	0.003733	-0.133397	-0.00251	-0.144704	0.019913	0.112842	-0.052389	-0.051437	0.023991	-0.282982	-0.307143	-0.023059	-0.230888	-0.266145	-0.367418	-0.27313	0.010955	-0.119324	0.168487	-0.04144	-0.09904	-0.023059	-0.182325	-0.000863	-0.244943	-0.049118	0.040865	0.056711	0.100669
	0.042178	0.027843	-0.239957	-0.072644	-0.128045	-0.071159	0.060404	-0.112829	-0.093232	-0.108693	-0.354263	-0.333116	-0.182325	-0.325159	-0.388274	-0.377768	-0.358456	-0.114416	-0.292465	0.050344	-0.166156	-0.133656	-0.230888	-0.325159	-0.099096	-0.378766	-0.133902	-0.038017	-0.126633	-0.002055
	-0.129644	0.134819	0.119182	0.25171	0.109354	0.192641	0.436045	0.206871	0.082519	0.192247	-0.263253	-0.186045	-0.000863	-0.099096	-0.20537	-0.279769	-0.137811	0.010097	-0.172419	0.181487	-0.223081	-0.21362	-0.266145	-0.388274	-0.20537	-0.346921	-0.20315	-0.192264	-0.15768	-0.148624
	-0.190949	-0.050267	-0.119054	-0.039594	-0.202189	-0.034012	0.067279	0.013622	-0.107845	-0.036155	-0.343314	-0.439365	-0.244943	-0.378766	-0.346921	-0.37174	-0.37887	-0.076012	-0.301012	-0.004522	-0.293544	-0.308331	-0.367418	-0.377768	-0.279769	-0.37174	-0.333361	-0.123476	-0.198416	-0.102957
	-0.102314	0.040213	-0.206635	-0.069876	-0.078088	-0.035894	0.054666	-0.059339	-0.150829	-0.116644	-0.098317	-0.228504	-0.049118	-0.133902	-0.20315	-0.333361	-0.211488	0.021619	-0.180933	0.133702	-0.24061	-0.181026	-0.27313	-0.358456	-0.137811	-0.37887	-0.211488	-0.059287	-0.096287	-0.001294
	-0.126456	0.141266	-0.172641	0.012827	-0.065149	-0.021643	0.022566	0.007964	-0.058415	-0.080285	-0.046285	-0.199682	0.040865	-0.038017	-0.192264	-0.123476	-0.059287	0.050458	-0.066477	0.208391	-0.030191	0.042741	0.010955	-0.114416	0.010097	-0.076012	0.021619	0.050458	0.067724	0.172212
	-0.09363	0.131304	-0.130482	0.104072	0.03565	0.054653	0.129954	0.010477	-0.010578	0.030244	-0.154486	-0.121916	0.056711	-0.126633	-0.15768	-0.198416	-0.096287	0.067724	-0.082316	0.260018	-0.17762	-0.142854	-0.119324	-0.292465	-0.172419	-0.301012	-0.180933	-0.066477	-0.082316	0.108147
	-0.029661	0.413527	-0.135891	0.095518	0.032772	-0.167758	0.177318	0.18686	0.093299	0.003152	-0.042888	-0.103753	0.100669	-0.002055	-0.148624	-0.102957	-0.001294	0.172212	0.108147	0.330886	0.039378	0.185049	0.168487	0.050344	0.181487	-0.004522	0.133702	0.208391	0.260018	0.330886

## Sheet: Figure 3 Triple
Triple	sensor-1	sensor-2	sensor-3	sensor-4	sensor-5	sensor-6	sensor-7	sensor-8	sensor-9	sensor-10	regulator-1	regulator-2	regulator-3	regulator-4	regulator-5	regulator-6	regulator-7	regulator-8	regulator-9	regulator-10	output-1	output-2	output-3	output-4	output-5	output-6	output-7	output-8	output-9	output-10
Number of values	300	300	300	300	300	300	300	300	300	300	300	300	300	300	300	300	300	300	300	300	300	300	300	300	300	300	300	300	300	300
Mean	-0.16	-0.1	-0.4	-0.13	-0.2	-0.22	-0.19	-0.22	-0.29	-0.28	0.23	0.22	0.22	0.22	0.22	0.24	0.21	0.2	0.25	0.23	0.25	0.16	0.22	0.21	0.25	0.22	0.19	0.16	0.23	0.16
Std. Deviation	0.24	0.24	0.24	0.21	0.21	0.26	0.27	0.24	0.24	0.25	0.013	0.013	0.013	0.013	0.013	0.014	0.012	0.012	0.014	0.013	0.015	0.0094	0.013	0.012	0.015	0.013	0.011	0.0094	0.013	0.0094
Individual values at low	-0.278169	-0.29505	-0.614138	-0.517229	-0.459212	-0.495788	-0.409029	-0.504493	-0.65507	-0.586586	-0.278169	-0.603238	-0.397778	-0.60734	-0.619795	-0.778839	-0.812254	-0.281247	-0.797878	-0.369205	-0.278169	0.237958	-0.251334	0.0975187	-0.236756	-0.15441	0.120153	0.0444225	-0.0840918	0.238411
	-0.603238	-0.524276	-0.772389	-0.586954	-0.703526	-0.858296	-0.788147	-0.748215	-0.743982	-0.852771	0.237958	-0.190907	0.118828	-0.014782	-0.120413	-0.107749	-0.0972935	0.105228	-0.193586	0.0920657	-0.603238	-0.190907	-0.613824	-0.27266	-0.715089	-0.608827	-0.158762	-0.228335	-0.445514	-0.00118556
	-0.397778	-0.414731	-0.602739	-0.416667	-0.501787	-0.654461	-0.545394	-0.562113	-0.549986	-0.602137	-0.251334	-0.613824	-0.467631	-0.581325	-0.639263	-0.647676	-0.540351	-0.384273	-0.66375	-0.275851	-0.397778	0.118828	-0.467631	-0.0662898	-0.183491	-0.480865	-0.145124	-0.0696033	-0.347072	0.113605
	-0.60734	-0.530533	-0.8024	-0.398514	-0.593614	-0.872493	-0.748368	-0.772321	-0.812011	-0.8551	0.0975187	-0.27266	-0.0662898	-0.265441	-0.262458	-0.551714	-0.303854	-0.046126	-0.190071	-0.0913582	-0.60734	-0.014782	-0.581325	-0.265441	-0.834713	-0.709271	-0.262626	-0.292133	-0.395454	-0.0732585
	-0.619795	-0.585199	-0.822308	-0.584521	-0.566453	-0.808238	-0.79993	-0.695157	-0.803836	-0.762184	-0.236756	-0.715089	-0.183491	-0.834713	-0.423188	-0.520926	-0.305126	-0.229729	-0.316769	-0.132058	-0.619795	-0.120413	-0.639263	-0.262458	-0.423188	-0.717233	-0.603992	-0.203044	-0.383978	0.016379
	-0.778839	-0.673367	-0.896155	-0.701849	-0.668816	-0.931513	-0.840349	-0.806441	-0.861854	-0.903132	-0.15441	-0.608827	-0.480865	-0.709271	-0.717233	-0.892796	-0.60607	-0.35571	-0.697728	-0.443361	-0.778839	-0.107749	-0.647676	-0.551714	-0.520926	-0.892796	-0.193438	-0.386802	-0.567029	-0.189376
	-0.812254	-0.381372	-0.691073	-0.394213	-0.420165	-0.740639	-0.680662	-0.563878	-0.689094	-0.860542	0.120153	-0.158762	-0.145124	-0.262626	-0.603992	-0.193438	-0.70905	-0.172094	-0.334288	-0.116703	-0.812254	-0.0972935	-0.540351	-0.303854	-0.305126	-0.60607	-0.70905	-0.251213	-0.455785	-0.0944917
	-0.281247	-0.258481	-0.533057	-0.313483	-0.308054	-0.571083	-0.521797	-0.504887	-0.544196	-0.574492	0.0444225	-0.228335	-0.0696033	-0.292133	-0.203044	-0.386802	-0.251213	-0.0811041	-0.309719	-0.00762655	-0.281247	0.105228	-0.384273	-0.046126	-0.229729	-0.35571	-0.172094	-0.0811041	-0.220813	0.192027
	-0.797878	-0.645653	-0.884982	-0.6982	-0.679601	-0.902964	-0.754725	-0.859003	-0.871202	-0.878571	-0.0840918	-0.445514	-0.347072	-0.395454	-0.383978	-0.567029	-0.455785	-0.220813	-0.529208	-0.272388	-0.797878	-0.193586	-0.66375	-0.190071	-0.316769	-0.697728	-0.334288	-0.309719	-0.529208	-0.0837299
	-0.369205	-0.328783	-0.567479	-0.427373	-0.295581	-0.617365	-0.465977	-0.576618	-0.558603	-0.598853	0.238411	-0.00118556	0.113605	-0.0732585	0.016379	-0.189376	-0.0944917	0.192027	-0.0837299	0.188166	-0.369205	0.0920657	-0.275851	-0.0913582	-0.132058	-0.443361	-0.116703	-0.00762655	-0.272388	0.188166
	0.237958	0.261852	-0.0452001	0.192222	0.33333	0.22585	0.344232	0.345735	0.318902	0.216148	-0.29505	-0.524276	-0.414731	-0.530533	-0.585199	-0.673367	-0.381372	-0.258481	-0.645653	-0.328783	-0.29505	0.261852	-0.253594	0.100975	-0.0618984	-0.0601052	0.176845	0.142748	-0.175541	0.325409
	-0.190907	0.125458	-0.325347	-0.0159181	-0.0436069	-0.101662	-0.00106562	-0.0327914	-0.0835293	-0.117352	0.261852	0.125458	0.0555728	-0.0484532	-0.139985	-0.112194	-0.0167613	0.0967004	-0.111969	0.245287	-0.524276	0.125458	-0.459752	-0.102718	-0.430041	-0.637487	-0.629354	-0.252683	-0.302467	0.0347346
	0.118828	0.0555728	-0.113422	0.0761223	0.0782466	0.102455	0.178601	0.081634	0.0082579	0.00713363	-0.253594	-0.459752	-0.350679	-0.34409	-0.423002	-0.507267	-0.408493	-0.212287	-0.418021	-0.207631	-0.414731	0.0555728	-0.350679	-0.0189829	-0.0246666	-0.42647	0.0653222	-0.063893	-0.487632	0.221459
	-0.014782	-0.0484532	-0.248992	-0.0330576	-0.162041	-0.0711758	0.0229801	-0.112967	0.0845951	-0.0185447	0.100975	-0.102718	-0.0189829	-0.220044	-0.22593	-0.296175	-0.177749	-0.0382184	-0.215303	-0.061917	-0.530533	-0.0484532	-0.34409	-0.220044	-0.533191	-0.586362	-0.285514	-0.273736	-0.38754	0.0515241
	-0.120413	-0.139985	-0.310511	-0.0791785	-0.0990401	0.0964068	0.00988392	-0.0921578	-0.135778	-0.00143671	-0.0618984	-0.430041	-0.0246666	-0.533191	-0.26864	-0.569909	-0.306567	0.0721802	-0.225502	-0.317389	-0.585199	-0.139985	-0.423002	-0.22593	-0.26864	-0.671413	-0.339908	-0.233037	-0.373831	0.100704
	-0.107749	-0.112194	-0.502195	-0.11523	0.0275751	-0.110279	-0.0164788	-0.151399	-0.0347297	-0.163012	-0.0601052	-0.637487	-0.42647	-0.586362	-0.671413	-0.869494	-0.541154	-0.278735	-0.792921	-0.388861	-0.673367	-0.112194	-0.507267	-0.296175	-0.569909	-0.869494	-0.493932	-0.296964	-0.517088	-0.0819864
	-0.0972935	-0.0167613	-0.292608	-0.099767	-0.0968734	-0.02486	-0.0404113	-0.0334522	-0.0901608	-0.0873899	0.176845	-0.629354	0.0653222	-0.285514	-0.339908	-0.493932	-0.251357	-0.0316336	-0.534488	-0.0248526	-0.381372	-0.0167613	-0.408493	-0.177749	-0.306567	-0.541154	-0.251357	-0.231427	-0.229794	0.0353437
	0.105228	0.0967004	-0.227727	0.0810769	0.270066	-0.0532127	0.197246	0.106667	0.0309352	0.00331738	0.142748	-0.252683	-0.063893	-0.273736	-0.233037	-0.296964	-0.231427	-0.0547423	-0.312735	0.0613603	-0.258481	0.0967004	-0.212287	-0.0382184	0.0721802	-0.278735	-0.0316336	-0.0547423	0.00863327	0.213215
	-0.193586	-0.111969	-0.369938	-0.15102	-0.124757	-0.0896515	-0.125372	-0.117897	-0.0838705	-0.191746	-0.175541	-0.302467	-0.487632	-0.38754	-0.373831	-0.517088	-0.229794	0.00863327	-0.232269	-0.176959	-0.645653	-0.111969	-0.418021	-0.215303	-0.225502	-0.792921	-0.534488	-0.312735	-0.232269	0.0647895
	0.0920657	0.245287	-0.0907743	0.286753	0.0914046	0.175546	0.299962	0.171928	0.119624	0.117618	0.325409	0.0347346	0.221459	0.0515241	0.100704	-0.0819864	0.0353437	0.213215	0.0647895	0.257103	-0.328783	0.245287	-0.207631	-0.061917	-0.317389	-0.388861	-0.0248526	0.0613603	-0.176959	0.257103
	-0.251334	-0.253594	-0.527691	-0.361368	-0.276604	-0.453144	-0.455622	-0.428243	-0.694686	-0.677293	-0.614138	-0.772389	-0.602739	-0.8024	-0.822308	-0.896155	-0.691073	-0.533057	-0.884982	-0.567479	-0.614138	-0.0452001	-0.527691	-0.135287	-0.249468	-0.449595	-0.283677	-0.195891	-0.405409	0.0718761
	-0.613824	-0.459752	-0.665115	-0.46825	-0.426732	-0.683263	-0.699952	-0.70851	-0.763198	-0.699541	-0.0452001	-0.325347	-0.113422	-0.248992	-0.310511	-0.502195	-0.292608	-0.227727	-0.369938	-0.0907743	-0.772389	-0.325347	-0.665115	-0.428615	-0.712185	-0.89546	-0.558283	-0.436747	-0.537174	-0.25841
	-0.467631	-0.350679	-0.575523	-0.346638	-0.458371	-0.588204	-0.454406	-0.450879	-0.523065	-0.513014	-0.527691	-0.665115	-0.575523	-0.685978	-0.771325	-0.720369	-0.544749	-0.476984	-0.783645	-0.452708	-0.602739	-0.113422	-0.575523	-0.283485	-0.504894	-0.814773	-0.588137	-0.376012	-0.564786	-0.100019
	-0.581325	-0.34409	-0.685978	-0.460765	-0.502679	-0.838574	-0.681675	-0.611669	-0.77576	-0.773204	-0.135287	-0.428615	-0.283485	-0.417446	-0.385121	-0.586256	-0.341561	-0.222108	-0.474466	-0.187098	-0.8024	-0.248992	-0.685978	-0.417446	-0.750623	-0.860087	-0.555569	-0.541551	-0.587309	-0.359125
	-0.639263	-0.423002	-0.771325	-0.551545	-0.400024	-0.504313	-0.691185	-0.611647	-0.688065	-0.708872	-0.249468	-0.712185	-0.504894	-0.750623	-0.741827	-0.948846	-0.907107	-0.391119	-0.413978	-0.643728	-0.822308	-0.310511	-0.771325	-0.385121	-0.741827	-1.05387	-0.542626	-0.525235	-0.559331	-0.246158
	-0.647676	-0.507267	-0.720369	-0.507657	-0.581967	-0.981352	-0.788747	-0.747405	-0.755368	-0.912104	-0.449595	-0.89546	-0.814773	-0.860087	-1.05387	-1.0597	-0.858895	-0.594266	-1.04271	-0.68071	-0.896155	-0.502195	-0.720369	-0.586256	-0.948846	-1.0597	-0.594693	-0.559321	-0.83583	-0.298213
	-0.540351	-0.408493	-0.544749	-0.448238	-0.378991	-0.7155	-0.664465	-0.570418	-0.636694	-0.771591	-0.283677	-0.558283	-0.588137	-0.555569	-0.542626	-0.594693	-0.500638	-0.292484	-0.522331	-0.260454	-0.691073	-0.292608	-0.544749	-0.341561	-0.907107	-0.858895	-0.500638	-0.475296	-0.563569	-0.231233
	-0.384273	-0.212287	-0.476984	-0.225112	-0.25293	-0.510555	-0.412807	-0.396178	-0.439479	-0.417385	-0.195891	-0.436747	-0.376012	-0.541551	-0.525235	-0.559321	-0.475296	-0.296366	-0.592262	-0.245691	-0.533057	-0.227727	-0.476984	-0.222108	-0.391119	-0.594266	-0.292484	-0.296366	-0.349898	-0.0727495
	-0.66375	-0.418021	-0.783645	-0.49701	-0.583311	-0.898047	-0.803388	-0.778116	-0.77836	-0.805998	-0.405409	-0.537174	-0.564786	-0.587309	-0.559331	-0.83583	-0.563569	-0.349898	-0.736123	-0.309514	-0.884982	-0.369938	-0.783645	-0.474466	-0.413978	-1.04271	-0.522331	-0.592262	-0.736123	-0.350684
	-0.275851	-0.207631	-0.452708	-0.267037	-0.145592	-0.548076	-0.401311	-0.185776	-0.472418	-0.462859	0.0718761	-0.25841	-0.100019	-0.359125	-0.246158	-0.298213	-0.231233	-0.0727495	-0.350684	0.0435523	-0.567479	-0.0907743	-0.452708	-0.187098	-0.643728	-0.68071	-0.260454	-0.245691	-0.309514	0.0435523
	0.0975187	0.100975	-0.135287	-0.00318105	0.141843	-0.188131	-0.162706	-0.0873817	-0.254235	-0.162695	-0.517229	-0.586954	-0.416667	-0.398514	-0.584521	-0.701849	-0.394213	-0.313483	-0.6982	-0.427373	-0.517229	0.192222	-0.361368	-0.00318105	-0.227347	-0.289407	-0.0876055	0.0624275	-0.19285	0.231342
	-0.27266	-0.102718	-0.428615	-0.184416	-0.168783	-0.509412	-0.438374	-0.459547	-0.523788	-0.493012	0.192222	-0.0159181	0.0761223	-0.0330576	-0.0791785	-0.11523	-0.099767	0.0810769	-0.15102	0.286753	-0.586954	-0.0159181	-0.46825	-0.184416	-0.343984	-0.687804	-0.110519	-0.224581	-0.379611	-0.0501671
	-0.0662898	-0.0189829	-0.283485	-0.0781121	-0.0194712	-0.317135	-0.248672	-0.2532	-0.25824	-0.278121	-0.361368	-0.46825	-0.346638	-0.460765	-0.551545	-0.507657	-0.448238	-0.225112	-0.49701	-0.267037	-0.416667	0.0761223	-0.346638	-0.0781121	-0.155259	-0.601933	-0.0121937	-0.0812295	-0.281583	0.0914899
	-0.265441	-0.220044	-0.417446	-0.25668	-0.262212	-0.564374	-0.422682	-0.488523	-0.501285	-0.492983	-0.00318105	-0.184416	-0.0781121	-0.25668	-0.268282	-0.299384	-0.204402	-0.000667042	-0.132332	0.0780508	-0.398514	-0.0330576	-0.460765	-0.25668	-0.407094	-0.602699	-0.347774	-0.224243	-0.366976	-0.130276
	-0.262458	-0.22593	-0.385121	-0.268282	-0.251926	-0.483494	-0.386206	-0.382748	-0.464349	-0.481671	-0.227347	-0.343984	-0.155259	-0.407094	-0.288037	-0.541096	-0.262785	-0.102155	-0.463883	-0.146623	-0.584521	-0.0791785	-0.551545	-0.268282	-0.288037	-0.876873	-0.416396	-0.261054	-0.368856	-0.0132073
	-0.551714	-0.296175	-0.586256	-0.299384	-0.36896	-0.662095	-0.466011	-0.510337	-0.531173	-0.55279	-0.289407	-0.687804	-0.601933	-0.602699	-0.876873	-0.82795	-0.524176	-0.273712	-0.744179	-0.327219	-0.701849	-0.11523	-0.507657	-0.299384	-0.541096	-0.82795	-0.286927	-0.333107	-0.106022	0.199109
	-0.303854	-0.177749	-0.341561	-0.204402	-0.179198	-0.52107	-0.409369	-0.379804	-0.445569	-0.484624	-0.0876055	-0.110519	-0.0121937	-0.347774	-0.416396	-0.286927	-0.198665	-0.019094	-0.428675	-0.036148	-0.394213	-0.099767	-0.448238	-0.204402	-0.262785	-0.524176	-0.198665	-0.193626	-0.477329	-0.0852127
	-0.046126	-0.0382184	-0.222108	-0.000667042	-0.020761	-0.246657	-0.148947	-0.221928	-0.24283	-0.258818	0.0624275	-0.224581	-0.0812295	-0.224243	-0.261054	-0.333107	-0.193626	-0.0400812	-0.292729	0.0265101	-0.313483	0.0810769	-0.225112	-0.000667042	-0.102155	-0.273712	-0.019094	-0.0400812	-0.129574	0.18992
	-0.190071	-0.215303	-0.474466	-0.132332	-0.246435	-0.560625	-0.379733	-0.431179	-0.440296	-0.454439	-0.19285	-0.379611	-0.281583	-0.366976	-0.368856	-0.106022	-0.477329	-0.129574	-0.54691	-0.0700099	-0.6982	-0.15102	-0.49701	-0.132332	-0.463883	-0.744179	-0.428675	-0.292729	-0.54691	-0.0529076
	-0.0913582	-0.061917	-0.187098	0.0780508	0.0529082	-0.257483	-0.166517	-0.176226	-0.208462	-0.180191	0.231342	-0.0501671	0.0914899	-0.130276	-0.0132073	0.199109	-0.0852127	0.18992	-0.0529076	0.246935	-0.427373	0.286753	-0.267037	0.0780508	-0.146623	-0.327219	-0.036148	0.0265101	-0.0700099	0.246935
	-0.236756	-0.0618984	-0.249468	-0.227347	0.0686092	-0.228768	-0.254499	-0.0581892	-0.253424	-0.160836	-0.459212	-0.703526	-0.501787	-0.593614	-0.566453	-0.668816	-0.420165	-0.308054	-0.679601	-0.295581	-0.459212	0.33333	-0.276604	0.141843	0.0686092	-0.128493	-0.0222249	0.0758976	-0.221312	0.255896
	-0.715089	-0.430041	-0.712185	-0.343984	-0.368946	-0.32508	-0.61734	-0.467621	-0.721197	-0.487776	0.33333	-0.0436069	0.0782466	-0.162041	-0.0990401	0.0275751	-0.0968734	0.270066	-0.124757	0.0914046	-0.703526	-0.0436069	-0.426732	-0.168783	-0.368946	-0.65219	-0.249858	-0.257601	-0.42301	-0.0695251
	-0.183491	-0.0246666	-0.504894	-0.155259	-0.437053	-0.156266	0.127576	-0.280612	-0.16222	-0.528184	-0.276604	-0.426732	-0.458371	-0.502679	-0.400024	-0.581967	-0.378991	-0.25293	-0.583311	-0.145592	-0.501787	0.0782466	-0.458371	-0.0194712	-0.437053	-0.361154	-0.0207026	-0.0982622	-0.205418	0.102995
	-0.834713	-0.533191	-0.750623	-0.407094	-0.494723	-0.578942	-0.501068	-0.420724	-0.445699	-0.64506	0.141843	-0.168783	-0.0194712	-0.262212	-0.251926	-0.36896	-0.179198	-0.020761	-0.246435	0.0529082	-0.593614	-0.162041	-0.502679	-0.262212	-0.494723	-0.645006	-0.342451	-0.273328	-0.495115	-0.034206
	-0.423188	-0.26864	-0.741827	-0.288037	-0.658702	-0.575385	-0.362951	-0.360206	-0.453401	-0.459886	0.0686092	-0.368946	-0.437053	-0.494723	-0.658702	-0.624988	-0.496688	-0.110789	-0.372576	-0.386005	-0.566453	-0.0990401	-0.400024	-0.251926	-0.658702	-0.723992	-0.282701	-0.264053	-0.317114	-0.0427694
	-0.520926	-0.569909	-0.948846	-0.541096	-0.624988	-0.768891	-0.590852	-0.526331	-0.603509	-0.565493	-0.128493	-0.65219	-0.361154	-0.645006	-0.723992	-0.922689	-0.647472	-0.392547	-0.878995	-0.469448	-0.668816	0.0275751	-0.581967	-0.36896	-0.624988	-0.922689	-0.338292	-0.296333	-0.440327	-0.22955
	-0.305126	-0.306567	-0.907107	-0.262785	-0.496688	-0.299242	-0.362293	-0.634809	-0.585562	-0.711009	-0.0222249	-0.249858	-0.0207026	-0.342451	-0.282701	-0.338292	-0.386622	0.12088	-0.510811	-0.11877	-0.420165	-0.0968734	-0.378991	-0.179198	-0.496688	-0.647472	-0.386622	-0.179017	-0.504769	-0.0439169
	-0.229729	0.0721802	-0.391119	-0.102155	-0.110789	-0.505373	0.129919	-0.0420763	-0.0372182	-0.21286	0.0758976	-0.257601	-0.0982622	-0.273328	-0.264053	-0.296333	-0.179017	-0.0870533	-0.291397	0.0383914	-0.308054	0.270066	-0.25293	-0.020761	-0.110789	-0.392547	0.12088	-0.0870533	-0.0032996	0.15995
	-0.316769	-0.225502	-0.413978	-0.463883	-0.372576	-0.430854	-0.689041	-0.1744	-0.639248	-0.432575	-0.221312	-0.42301	-0.205418	-0.495115	-0.317114	-0.440327	-0.504769	-0.0032996	-0.215443	-0.144228	-0.679601	-0.124757	-0.583311	-0.246435	-0.372576	-0.878995	-0.510811	-0.291397	-0.215443	-0.0509686
	-0.132058	-0.317389	-0.643728	-0.146623	-0.386005	0.0913266	0.0247467	-0.16651	0.150437	-0.141199	0.255896	-0.0695251	0.102995	-0.034206	-0.0427694	-0.22955	-0.0439169	0.15995	-0.0509686	0.207505	-0.295581	0.0914046	-0.145592	0.0529082	-0.386005	-0.469448	-0.11877	0.0383914	-0.144228	0.207505
	-0.15441	-0.0601052	-0.449595	-0.289407	-0.128493	0.0513439	0.0304762	-0.0793435	-0.104618	-0.180477	-0.495788	-0.858296	-0.654461	-0.872493	-0.808238	-0.931513	-0.740639	-0.571083	-0.902964	-0.617365	-0.495788	0.22585	-0.453144	-0.188131	-0.228768	0.0513439	0.056446	-0.0320092	-0.588924	0.245512
	-0.608827	-0.637487	-0.89546	-0.687804	-0.65219	-0.505067	-0.434854	-0.539642	-0.488644	-0.547226	0.22585	-0.101662	0.102455	-0.0711758	0.0964068	-0.110279	-0.02486	-0.0532127	-0.0896515	0.175546	-0.858296	-0.101662	-0.683263	-0.509412	-0.32508	-0.505067	-0.472126	-0.238517	-0.53865	-0.103664
	-0.480865	-0.42647	-0.814773	-0.601933	-0.361154	-0.39222	-0.329925	-0.437445	-0.481669	-0.510424	-0.453144	-0.683263	-0.588204	-0.838574	-0.504313	-0.981352	-0.7155	-0.510555	-0.898047	-0.548076	-0.654461	0.102455	-0.588204	-0.317135	-0.156266	-0.39222	-0.197616	-0.139595	-0.411015	0.162117
	-0.709271	-0.586362	-0.860087	-0.602699	-0.645006	-0.519872	-0.500102	-0.55254	-0.481365	-0.576249	-0.188131	-0.509412	-0.317135	-0.564374	-0.483494	-0.662095	-0.52107	-0.246657	-0.560625	-0.257483	-0.872493	-0.0711758	-0.838574	-0.564374	-0.578942	-0.519872	-0.411358	-0.300309	-0.703608	-0.157823
	-0.717233	-0.671413	-1.05387	-0.876873	-0.723992	-0.553445	-0.466119	-0.522015	-0.572647	-0.666178	-0.228768	-0.32508	-0.156266	-0.578942	-0.575385	-0.768891	-0.299242	-0.505373	-0.430854	0.0913266	-0.808238	0.0964068	-0.504313	-0.483494	-0.575385	-0.553445	-0.326116	-0.24757	-0.753922	-0.0133023
	-0.892796	-0.869494	-1.0597	-0.82795	-0.922689	-0.711209	-0.551121	-0.646594	-0.700737	-0.72101	0.0513439	-0.505067	-0.39222	-0.519872	-0.553445	-0.711209	-0.466407	-0.299225	-0.579467	-0.236276	-0.931513	-0.110279	-0.981352	-0.662095	-0.768891	-0.711209	-0.432912	-0.410589	-0.597451	-0.146474
	-0.60607	-0.541154	-0.858895	-0.524176	-0.647472	-0.466407	-0.391294	-0.431096	-0.457756	-0.472319	0.056446	-0.472126	-0.197616	-0.411358	-0.326116	-0.432912	-0.323379	-0.0821176	-0.323457	-0.0385329	-0.740639	-0.02486	-0.7155	-0.52107	-0.299242	-0.466407	-0.323379	-0.169285	-0.541064	0.0432474
	-0.35571	-0.278735	-0.594266	-0.273712	-0.392547	-0.299225	-0.243146	-0.257214	-0.295523	-0.319771	-0.0320092	-0.238517	-0.139595	-0.300309	-0.24757	-0.410589	-0.169285	-0.1146	-0.315972	0.000319663	-0.571083	-0.0532127	-0.510555	-0.246657	-0.505373	-0.299225	-0.0821176	-0.1146	-0.491253	0.18072
	-0.697728	-0.792921	-1.04271	-0.744179	-0.878995	-0.579467	-0.580269	-0.541521	-0.515308	-0.708031	-0.588924	-0.53865	-0.411015	-0.703608	-0.753922	-0.597451	-0.541064	-0.491253	-0.640011	-0.367457	-0.902964	-0.0896515	-0.898047	-0.560625	-0.430854	-0.579467	-0.323457	-0.315972	-0.640011	-0.111749
	-0.443361	-0.388861	-0.68071	-0.327219	-0.469448	-0.236276	-0.18137	-0.265502	-0.337875	-0.296757	0.245512	-0.103664	0.162117	-0.157823	-0.0133023	-0.146474	0.0432474	0.18072	-0.111749	0.267104	-0.617365	0.175546	-0.548076	-0.257483	0.0913266	-0.236276	-0.0385329	0.000319663	-0.367457	0.267104
	0.120153	0.176845	-0.283677	-0.0876055	-0.0222249	0.056446	-0.0359258	-0.215436	-0.014751	-0.0614513	-0.409029	-0.788147	-0.545394	-0.748368	-0.79993	-0.840349	-0.680662	-0.521797	-0.754725	-0.465977	-0.409029	0.344232	-0.455622	-0.162706	-0.254499	0.0304762	-0.0359258	0.0107305	-0.377398	0.337226
	-0.158762	-0.629354	-0.558283	-0.110519	-0.249858	-0.472126	-0.194316	-0.398133	-0.338178	-0.402146	0.344232	-0.00106562	0.178601	0.0229801	0.00988392	-0.0164788	-0.0404113	0.197246	-0.125372	0.299962	-0.788147	-0.00106562	-0.699952	-0.438374	-0.61734	-0.434854	-0.194316	-0.234066	-0.547883	0.0353489
	-0.145124	0.0653222	-0.588137	-0.0121937	-0.0207026	-0.197616	-0.128225	-0.18653	-0.0646384	-0.192138	-0.455622	-0.699952	-0.454406	-0.681675	-0.691185	-0.788747	-0.664465	-0.412807	-0.803388	-0.401311	-0.545394	0.178601	-0.454406	-0.248672	0.127576	-0.329925	-0.128225	-0.10986	-0.508176	0.154699
	-0.262626	-0.285514	-0.555569	-0.347774	-0.342451	-0.411358	-0.383365	-0.297546	-0.326686	-0.205202	-0.162706	-0.438374	-0.248672	-0.422682	-0.386206	-0.466011	-0.409369	-0.148947	-0.379733	-0.166517	-0.748368	0.0229801	-0.681675	-0.422682	-0.501068	-0.500102	-0.383365	-0.205401	-0.514673	-0.0303577
	-0.603992	-0.339908	-0.542626	-0.416396	-0.282701	-0.326116	-0.253413	-0.0506655	-0.390085	-0.328851	-0.254499	-0.61734	0.127576	-0.501068	-0.362951	-0.590852	-0.362293	0.129919	-0.689041	0.0247467	-0.79993	0.00988392	-0.691185	-0.386206	-0.362951	-0.466119	-0.253413	-0.217668	-0.501214	-0.00253708
	-0.193438	-0.493932	-0.594693	-0.286927	-0.338292	-0.432912	-0.351682	-0.326857	-0.39696	-0.182043	0.0304762	-0.434854	-0.329925	-0.500102	-0.466119	-0.551121	-0.391294	-0.243146	-0.580269	-0.18137	-0.840349	-0.0164788	-0.788747	-0.466011	-0.590852	-0.551121	-0.351682	-0.339646	-0.577558	-0.0692861
	-0.70905	-0.251357	-0.500638	-0.198665	-0.386622	-0.323379	-0.145924	-0.255383	-0.440769	-0.401749	-0.0359258	-0.194316	-0.128225	-0.383365	-0.253413	-0.351682	-0.145924	-0.0858884	-0.292122	0.104977	-0.680662	-0.0404113	-0.664465	-0.409369	-0.362293	-0.391294	-0.145924	-0.220532	-0.526249	0.0893981
	-0.172094	-0.0316336	-0.292484	-0.019094	0.12088	-0.0821176	-0.0858884	-0.0340954	-0.0750002	-0.163569	0.0107305	-0.234066	-0.10986	-0.205401	-0.217668	-0.339646	-0.220532	-0.0843773	-0.282749	0.0350018	-0.521797	0.197246	-0.412807	-0.148947	0.129919	-0.243146	-0.0858884	-0.0843773	-0.640992	0.235744
	-0.334288	-0.534488	-0.522331	-0.428675	-0.510811	-0.323457	-0.292122	-0.361509	-0.190125	-0.358564	-0.377398	-0.547883	-0.508176	-0.514673	-0.501214	-0.577558	-0.526249	-0.640992	-0.568947	-0.270803	-0.754725	-0.125372	-0.803388	-0.379733	-0.689041	-0.580269	-0.292122	-0.282749	-0.568947	-0.00925335
	-0.116703	-0.0248526	-0.260454	-0.036148	-0.11877	-0.0385329	0.104977	0.0327548	0.107972	-0.105596	0.337226	0.0353489	0.154699	-0.0303577	-0.00253708	-0.0692861	0.0893981	0.235744	-0.00925335	0.269741	-0.465977	0.299962	-0.401311	-0.166517	0.0247467	-0.18137	0.104977	0.0350018	-0.270803	0.269741
	0.0444225	0.142748	-0.195891	0.0624275	0.0758976	-0.0320092	0.0107305	-0.00260262	-0.0760136	-0.104328	-0.504493	-0.748215	-0.562113	-0.772321	-0.695157	-0.806441	-0.563878	-0.504887	-0.859003	-0.576618	-0.504493	0.345735	-0.428243	-0.0873817	-0.0581892	-0.0793435	-0.215436	-0.00260262	-0.30436	0.339554
	-0.228335	-0.252683	-0.436747	-0.224581	-0.257601	-0.238517	-0.234066	-0.286066	-0.320621	-0.216757	0.345735	-0.0327914	0.081634	-0.112967	-0.0921578	-0.151399	-0.0334522	0.106667	-0.117897	0.171928	-0.748215	-0.0327914	-0.70851	-0.459547	-0.467621	-0.539642	-0.398133	-0.286066	-0.495029	-0.0257338
	-0.0696033	-0.063893	-0.376012	-0.0812295	-0.0982622	-0.139595	-0.10986	-0.0731667	-0.105248	-0.137125	-0.428243	-0.70851	-0.450879	-0.611669	-0.611647	-0.747405	-0.570418	-0.396178	-0.778116	-0.185776	-0.562113	0.081634	-0.450879	-0.2532	-0.280612	-0.437445	-0.18653	-0.0731667	-0.500321	0.110244
	-0.292133	-0.273736	-0.541551	-0.224243	-0.273328	-0.300309	-0.205401	-0.264275	-0.278774	-0.347497	-0.0873817	-0.459547	-0.2532	-0.488523	-0.382748	-0.510337	-0.379804	-0.221928	-0.431179	-0.176226	-0.772321	-0.112967	-0.611669	-0.488523	-0.420724	-0.55254	-0.297546	-0.264275	-0.597575	-0.0374809
	-0.203044	-0.233037	-0.525235	-0.261054	-0.264053	-0.24757	-0.217668	-0.193275	-0.250762	-0.259663	-0.0581892	-0.467621	-0.280612	-0.420724	-0.360206	-0.526331	-0.634809	-0.0420763	-0.1744	-0.16651	-0.695157	-0.0921578	-0.611647	-0.382748	-0.360206	-0.522015	-0.0506655	-0.193275	-0.43294	-0.041211
	-0.386802	-0.296964	-0.559321	-0.333107	-0.296333	-0.410589	-0.339646	-0.366378	-0.391574	-0.430001	-0.0793435	-0.539642	-0.437445	-0.55254	-0.522015	-0.646594	-0.431096	-0.257214	-0.541521	-0.265502	-0.806441	-0.151399	-0.747405	-0.510337	-0.526331	-0.646594	-0.326857	-0.366378	-0.687391	-0.0107279
	-0.251213	-0.231427	-0.475296	-0.193626	-0.179017	-0.169285	-0.220532	-0.279815	-0.262071	-0.317818	-0.215436	-0.398133	-0.18653	-0.297546	-0.0506655	-0.326857	-0.255383	-0.0340954	-0.361509	0.0327548	-0.563878	-0.0334522	-0.570418	-0.379804	-0.634809	-0.431096	-0.255383	-0.279815	-0.476867	-0.021573
	-0.0811041	-0.0547423	-0.296366	-0.0400812	-0.0870533	-0.1146	-0.0843773	-0.152711	-0.125579	-0.168693	-0.00260262	-0.286066	-0.0731667	-0.264275	-0.193275	-0.366378	-0.279815	-0.152711	-0.291277	0.0105739	-0.504887	0.106667	-0.396178	-0.221928	-0.0420763	-0.257214	-0.0340954	-0.152711	-0.554534	0.249154
	-0.309719	-0.312735	-0.592262	-0.292729	-0.291397	-0.315972	-0.282749	-0.291277	-0.319765	-0.35848	-0.30436	-0.495029	-0.500321	-0.597575	-0.43294	-0.687391	-0.476867	-0.554534	-0.599533	-0.290132	-0.859003	-0.117897	-0.778116	-0.431179	-0.1744	-0.541521	-0.361509	-0.291277	-0.599533	-0.0481658
	-0.00762655	0.0613603	-0.245691	0.0265101	0.0383914	0.000319663	0.0350018	0.0105739	-0.00565033	-0.0972252	0.339554	-0.0257338	0.110244	-0.0374809	-0.041211	-0.0107279	-0.021573	0.249154	-0.0481658	0.280555	-0.576618	0.171928	-0.185776	-0.176226	-0.16651	-0.265502	0.0327548	0.0105739	-0.290132	0.280555
	-0.0840918	-0.175541	-0.405409	-0.19285	-0.221312	-0.588924	-0.377398	-0.30436	-0.341071	-0.426287	-0.65507	-0.743982	-0.549986	-0.812011	-0.803836	-0.861854	-0.689094	-0.544196	-0.871202	-0.558603	-0.65507	0.318902	-0.694686	-0.254235	-0.253424	-0.104618	-0.014751	-0.0760136	-0.341071	0.21543
	-0.445514	-0.302467	-0.537174	-0.379611	-0.42301	-0.53865	-0.547883	-0.495029	-0.482239	-0.623624	0.318902	-0.0835293	0.0082579	0.0845951	-0.135778	-0.0347297	-0.0901608	0.0309352	-0.0838705	0.119624	-0.743982	-0.0835293	-0.763198	-0.523788	-0.721197	-0.488644	-0.338178	-0.320621	-0.482239	-0.103065
	-0.347072	-0.487632	-0.564786	-0.281583	-0.205418	-0.411015	-0.508176	-0.500321	-0.386356	-0.562628	-0.694686	-0.763198	-0.523065	-0.77576	-0.688065	-0.755368	-0.636694	-0.439479	-0.77836	-0.472418	-0.549986	0.0082579	-0.523065	-0.25824	-0.16222	-0.481669	-0.0646384	-0.105248	-0.386356	0.0345046
	-0.395454	-0.38754	-0.587309	-0.366976	-0.495115	-0.703608	-0.514673	-0.597575	-0.630083	-0.508021	-0.254235	-0.523788	-0.25824	-0.501285	-0.464349	-0.531173	-0.445569	-0.24283	-0.440296	-0.208462	-0.812011	0.0845951	-0.77576	-0.501285	-0.445699	-0.481365	-0.326686	-0.278774	-0.630083	-0.0790987
	-0.383978	-0.373831	-0.559331	-0.368856	-0.317114	-0.753922	-0.501214	-0.43294	-0.455886	-0.73635	-0.253424	-0.721197	-0.16222	-0.445699	-0.453401	-0.603509	-0.585562	-0.0372182	-0.639248	0.150437	-0.803836	-0.135778	-0.688065	-0.464349	-0.453401	-0.572647	-0.390085	-0.250762	-0.455886	0.0408598
	-0.567029	-0.517088	-0.83583	-0.106022	-0.440327	-0.597451	-0.577558	-0.687391	-0.535515	-0.898435	-0.104618	-0.488644	-0.481669	-0.481365	-0.572647	-0.700737	-0.457756	-0.295523	-0.515308	-0.337875	-0.861854	-0.0347297	-0.755368	-0.531173	-0.603509	-0.700737	-0.39696	-0.391574	-0.535515	-0.0736874
	-0.455785	-0.229794	-0.563569	-0.477329	-0.504769	-0.541064	-0.526249	-0.476867	-0.223431	-0.533602	-0.014751	-0.338178	-0.0646384	-0.326686	-0.390085	-0.39696	-0.440769	-0.0750002	-0.190125	0.107972	-0.689094	-0.0901608	-0.636694	-0.445569	-0.585562	-0.457756	-0.440769	-0.262071	-0.223431	0.00690478
	-0.220813	0.00863327	-0.349898	-0.129574	-0.0032996	-0.491253	-0.640992	-0.554534	-0.573145	-0.619849	-0.0760136	-0.320621	-0.105248	-0.278774	-0.250762	-0.391574	-0.262071	-0.125579	-0.319765	-0.00565033	-0.544196	0.0309352	-0.439479	-0.24283	-0.0372182	-0.295523	-0.0750002	-0.125579	-0.573145	0.211043
	-0.529208	-0.232269	-0.736123	-0.54691	-0.215443	-0.640011	-0.568947	-0.599533	-0.569155	-0.662085	-0.341071	-0.482239	-0.386356	-0.630083	-0.455886	-0.535515	-0.223431	-0.573145	-0.569155	-0.270807	-0.871202	-0.0838705	-0.77836	-0.440296	-0.639248	-0.515308	-0.190125	-0.319765	-0.569155	0.0622316
	-0.272388	-0.176959	-0.309514	-0.0700099	-0.144228	-0.367457	-0.270803	-0.290132	-0.270807	-0.287202	0.21543	-0.103065	0.0345046	-0.0790987	0.0408598	-0.0736874	0.00690478	0.211043	0.0622316	0.215636	-0.558603	0.119624	-0.472418	-0.208462	0.150437	-0.337875	0.107972	-0.00565033	-0.270807	0.215636
	0.238411	0.325409	0.0718761	0.231342	0.255896	0.245512	0.337226	0.339554	0.21543	0.328689	-0.586586	-0.852771	-0.602137	-0.8551	-0.762184	-0.903132	-0.860542	-0.574492	-0.878571	-0.598853	-0.586586	0.216148	-0.677293	-0.162695	-0.160836	-0.180477	-0.0614513	-0.104328	-0.426287	0.328689
	-0.00118556	0.0347346	-0.25841	-0.0501671	-0.0695251	-0.103664	0.0353489	-0.0257338	-0.103065	-0.127561	0.216148	-0.117352	0.00713363	-0.0185447	-0.00143671	-0.163012	-0.0873899	0.00331738	-0.191746	0.117618	-0.852771	-0.117352	-0.699541	-0.493012	-0.487776	-0.547226	-0.402146	-0.216757	-0.623624	-0.127561
	0.113605	0.221459	-0.100019	0.0914899	0.102995	0.162117	0.154699	0.110244	0.0345046	0.0146512	-0.677293	-0.699541	-0.513014	-0.773204	-0.708872	-0.912104	-0.771591	-0.417385	-0.805998	-0.462859	-0.602137	0.00713363	-0.513014	-0.278121	-0.528184	-0.510424	-0.192138	-0.137125	-0.562628	0.0146512
	-0.0732585	0.0515241	-0.359125	-0.130276	-0.034206	-0.157823	-0.0303577	-0.0374809	-0.0790987	-0.130043	-0.162695	-0.493012	-0.278121	-0.492983	-0.481671	-0.55279	-0.484624	-0.258818	-0.454439	-0.180191	-0.8551	-0.0185447	-0.773204	-0.492983	-0.64506	-0.576249	-0.205202	-0.347497	-0.508021	-0.130043
	0.016379	0.100704	-0.246158	-0.0132073	-0.0427694	-0.0133023	-0.00253708	-0.041211	0.0408598	-0.149605	-0.160836	-0.487776	-0.528184	-0.64506	-0.459886	-0.565493	-0.711009	-0.21286	-0.432575	-0.141199	-0.762184	-0.00143671	-0.708872	-0.481671	-0.459886	-0.666178	-0.328851	-0.259663	-0.73635	-0.149605
	-0.189376	-0.0819864	-0.298213	0.199109	-0.22955	-0.146474	-0.0692861	-0.0107279	-0.0736874	-0.22609	-0.180477	-0.547226	-0.510424	-0.576249	-0.666178	-0.72101	-0.472319	-0.319771	-0.708031	-0.296757	-0.903132	-0.163012	-0.912104	-0.55279	-0.565493	-0.72101	-0.182043	-0.430001	-0.898435	-0.22609
	-0.0944917	0.0353437	-0.231233	-0.0852127	-0.0439169	0.0432474	0.0893981	-0.021573	0.00690478	-0.0306151	-0.0614513	-0.402146	-0.192138	-0.205202	-0.328851	-0.182043	-0.401749	-0.163569	-0.358564	-0.105596	-0.860542	-0.0873899	-0.771591	-0.484624	-0.711009	-0.472319	-0.401749	-0.317818	-0.533602	-0.0306151
	0.192027	0.213215	-0.0727495	0.18992	0.15995	0.18072	0.235744	0.249154	0.211043	0.0991175	-0.104328	-0.216757	-0.137125	-0.347497	-0.259663	-0.430001	-0.317818	-0.168693	-0.35848	-0.0972252	-0.574492	0.00331738	-0.417385	-0.258818	-0.21286	-0.319771	-0.163569	-0.168693	-0.619849	0.0991175
	-0.0837299	0.0647895	-0.350684	-0.0529076	-0.0509686	-0.111749	-0.00925335	-0.0481658	0.0622316	-0.0998524	-0.426287	-0.623624	-0.562628	-0.508021	-0.73635	-0.898435	-0.533602	-0.619849	-0.662085	-0.287202	-0.878571	-0.191746	-0.805998	-0.454439	-0.432575	-0.708031	-0.358564	-0.35848	-0.662085	-0.0998524
	0.188166	0.257103	0.0435523	0.246935	0.207505	0.267104	0.269741	0.280555	0.215636	0.189971	0.328689	-0.127561	0.0146512	-0.130043	-0.149605	-0.22609	-0.0306151	0.0991175	-0.0998524	0.189971	-0.598853	0.117618	-0.462859	-0.180191	-0.141199	-0.296757	-0.105596	-0.0972252	-0.287202	0.189971
Individual values at medium	-0.0341499	-0.0554495	-0.702344	-0.229207	-0.181947	-0.416858	-0.562567	-0.507738	-0.580937	-0.555365	-0.0341499	-0.291398	-0.0727323	-0.204461	-0.213501	-0.413583	-0.505886	-0.112294	-0.267046	-0.0216675	-0.0341499	0.21488	-0.188	0.187231	0.0645857	-0.110228	0.236389	0.0904228	0.124367	0.34217
	-0.291398	-0.353493	-0.69045	-0.436234	-0.434007	-0.584769	-0.594825	-0.611818	-0.76043	-0.733646	0.21488	-0.079402	0.193211	0.0856487	-0.0099734	0.0227136	-0.0576438	0.108564	-0.0620324	0.211581	-0.291398	-0.079402	-0.385628	-0.0548695	-0.251966	-0.271715	0.0364934	-0.109315	-0.142337	0.143419
	-0.0727323	-0.142103	-0.564731	-0.181805	-0.259652	-0.3469	-0.377887	-0.434446	-0.505007	-0.42159	-0.188	-0.385628	-0.175892	-0.383031	-0.386974	-0.514811	-0.448237	-0.193849	-0.29992	-0.0975956	-0.0727323	0.193211	-0.175892	0.168075	0.118401	-0.0943828	0.099861	0.0585544	0.0024129	0.258321
	-0.204461	-0.303775	-0.711117	-0.254429	-0.443858	-0.583109	-0.610701	-0.641717	-0.789754	-0.696479	0.187231	-0.0548695	0.168075	-0.0362205	-0.0017191	-0.246162	-0.0728671	0.086002	0.0250974	0.153086	-0.204461	0.0856487	-0.383031	-0.0362205	-0.258505	-0.283376	-0.0291918	-0.120836	-0.131494	0.107107
	-0.213501	-0.299792	-0.763004	-0.358935	-0.44116	-0.488749	-0.650532	-0.619813	-0.688572	-0.620115	0.0645857	-0.251966	0.118401	-0.258505	-0.110452	-0.165791	-0.0791306	-0.0623144	0.0500881	0.187687	-0.213501	-0.0099734	-0.386974	-0.0017191	-0.110452	-0.220373	-0.268437	-0.109974	-0.102374	0.174792
	-0.413583	-0.409921	-0.718241	-0.482315	-0.52921	-0.699496	-0.678894	-0.664044	-0.790079	-0.724708	-0.110228	-0.271715	-0.0943828	-0.283376	-0.220373	-0.457647	-0.286677	-0.106894	-0.231172	-0.0610001	-0.413583	0.0227136	-0.514811	-0.246162	-0.165791	-0.457647	0.0097639	-0.185059	-0.234262	0.0150423
	-0.505886	-0.231439	-0.523459	-0.207086	-0.32023	-0.440846	-0.534487	-0.412719	-0.530274	-0.682676	0.236389	0.0364934	0.099861	-0.0291918	-0.268437	0.0097639	-0.366669	-0.0384962	-0.0664126	0.176087	-0.505886	-0.0576438	-0.448237	-0.0728671	-0.0791306	-0.286677	-0.366669	-0.146015	-0.237314	0.0462994
	-0.112294	-0.206893	-0.444001	-0.221669	-0.207972	-0.285108	-0.291567	-0.430249	-0.483308	-0.462665	0.0904228	-0.109315	0.0585544	-0.120836	-0.109974	-0.185059	-0.146015	-0.0199519	-0.106321	0.137434	-0.112294	0.108564	-0.193849	0.086002	-0.0623144	-0.106894	-0.0384962	-0.0199519	-0.0518092	0.190176
	-0.267046	-0.29337	-0.685597	-0.410514	-0.384556	-0.509345	-0.598054	-0.636458	-0.672496	-0.623948	0.124367	-0.142337	0.0024129	-0.131494	-0.102374	-0.234262	-0.237314	-0.0518092	-0.156242	0.0832569	-0.267046	-0.0620324	-0.29992	0.0250974	0.0500881	-0.231172	-0.0664126	-0.106321	-0.156242	0.0847116
	-0.0216675	-0.086344	-0.39058	-0.124829	-0.147773	-0.322867	-0.331397	-0.32707	-0.421914	-0.354733	0.34217	0.143419	0.258321	0.107107	0.174792	0.0150423	0.0462994	0.190176	0.0847116	0.366584	-0.0216675	0.211581	-0.0975956	0.153086	0.187687	-0.0610001	0.176087	0.137434	0.0832569	0.366584
	0.21488	0.173253	-0.305413	0.0834492	0.125981	0.17357	0.0816661	0.0796615	0.0305558	0.0169387	-0.0554495	-0.353493	-0.142103	-0.303775	-0.299792	-0.409921	-0.231439	-0.206893	-0.29337	-0.086344	-0.0554495	0.173253	-0.195547	0.186499	0.067959	-0.14842	0.0519137	0.0522495	0.0449866	0.312736
	-0.079402	0.0708717	-0.327241	-0.0919376	-0.094951	-0.0427954	-0.0522162	-0.108776	-0.202134	-0.170666	0.173253	0.0708717	0.098686	-0.0237755	-0.110585	-0.0940867	-0.0505473	0.0438155	-0.0063004	0.301261	-0.353493	0.0708717	-0.315367	-0.0265699	-0.243209	-0.367885	-0.393527	-0.176069	-0.142185	0.0906262
	0.193211	0.098686	-0.116175	0.0807912	0.0092764	0.152284	0.102984	0.0955639	-0.08881	0.0124852	-0.195547	-0.315367	-0.169649	-0.293024	-0.337111	-0.348791	-0.348792	-0.201075	-0.293641	-0.0593892	-0.142103	0.098686	-0.169649	0.150968	0.0326383	-0.141711	0.0916096	0.0002015	-0.205296	0.220524
	0.0856487	-0.0237755	-0.261282	-0.0686579	-0.127655	0.0208946	-0.042235	-0.110696	-0.0381261	-0.050035	0.186499	-0.0265699	0.150968	-0.0760302	-0.0861214	-0.100456	-0.0431657	0.0242016	-0.0465345	0.146961	-0.303775	-0.0237755	-0.293024	-0.0760302	-0.240126	-0.307883	-0.163978	-0.189136	-0.153179	0.0629681
	-0.0099734	-0.110585	-0.399555	-0.102244	-0.155857	0.104335	-0.069998	-0.118088	-0.217315	-0.0740063	0.067959	-0.243209	0.0326383	-0.240126	-0.121578	-0.319339	-0.122673	0.056753	-0.0623583	0.032676	-0.299792	-0.110585	-0.337111	-0.0861214	-0.121578	-0.293776	-0.129631	-0.172425	-0.145295	0.120108
	0.0227136	-0.0940867	-0.474921	-0.0381673	-0.0353749	-0.0466332	-0.0773305	-0.14387	-0.130302	-0.141279	-0.14842	-0.367885	-0.141711	-0.307883	-0.293776	-0.424458	-0.329864	-0.161222	-0.306118	-0.0644233	-0.409921	-0.0940867	-0.348791	-0.100456	-0.319339	-0.424458	-0.233157	-0.193607	-0.273169	0.0133584
	-0.0576438	-0.0505473	-0.32479	-0.121283	-0.127356	-0.009839	-0.0885464	-0.0999019	-0.188619	-0.12948	0.0519137	-0.393527	0.0916096	-0.163978	-0.129631	-0.233157	-0.168133	0.002272	-0.257833	0.124572	-0.231439	-0.0505473	-0.348792	-0.0431657	-0.122673	-0.329864	-0.168133	-0.143948	-0.148546	0.0728759
	0.108564	0.0438155	-0.210248	0.0152003	-0.010971	0.068425	0.162099	0.077425	-0.0456328	0.0179162	0.0522495	-0.176069	0.0002015	-0.189136	-0.172425	-0.193607	-0.143948	-0.0495005	-0.168495	0.153805	-0.206893	0.0438155	-0.201075	0.0242016	0.056753	-0.161222	0.002272	-0.0495005	-0.0643843	0.139841
	-0.0620324	-0.0063004	-0.379485	-0.0807296	-0.0946437	0.006763	-0.1507	-0.104427	-0.12253	-0.163565	0.0449866	-0.142185	-0.205296	-0.153179	-0.145295	-0.273169	-0.148546	-0.0643843	-0.0379447	0.0918442	-0.29337	-0.0063004	-0.293641	-0.0465345	-0.0623583	-0.306118	-0.257833	-0.168495	-0.0379447	0.116935
	0.211581	0.301261	-0.0359394	0.276202	0.13173	0.266136	0.288296	0.168251	0.144641	0.174945	0.312736	0.0906262	0.220524	0.0629681	0.120108	0.0133584	0.0728759	0.139841	0.116935	0.375612	-0.086344	0.301261	-0.0593892	0.146961	0.032676	-0.0644233	0.124572	0.153805	0.0918442	0.375612
	-0.188	-0.195547	-0.648384	-0.248776	-0.276335	-0.371087	-0.597242	-0.498399	-0.639544	-0.501813	-0.702344	-0.69045	-0.564731	-0.711117	-0.763004	-0.718241	-0.523459	-0.444001	-0.685597	-0.39058	-0.702344	-0.305413	-0.648384	-0.362992	-0.446319	-0.564157	-0.363421	-0.437034	-0.509348	-0.11946
	-0.385628	-0.315367	-0.779012	-0.392727	-0.409606	-0.388034	-0.611794	-0.588084	-0.735332	-0.545115	-0.305413	-0.327241	-0.116175	-0.261282	-0.399555	-0.474921	-0.32479	-0.210248	-0.379485	-0.0359394	-0.69045	-0.327241	-0.779012	-0.444864	-0.636818	-0.699815	-0.442294	-0.515414	-0.538784	-0.281961
	-0.175892	-0.169649	-0.568516	-0.182267	-0.24256	-0.278596	-0.340232	-0.331212	-0.44934	-0.357851	-0.648384	-0.779012	-0.568516	-0.717284	-0.726536	-0.619839	-0.613169	-0.383088	-0.653352	-0.362542	-0.564731	-0.116175	-0.568516	-0.194123	-0.413623	-0.510398	-0.531651	-0.355231	-0.4535	-0.0481406
	-0.383031	-0.293024	-0.717284	-0.263696	-0.435087	-0.508679	-0.577977	-0.569825	-0.642928	-0.593934	-0.362992	-0.444864	-0.194123	-0.416002	-0.419091	-0.512195	-0.327051	-0.172698	-0.438172	-0.114287	-0.711117	-0.261282	-0.717284	-0.416002	-0.616883	-0.707068	-0.441037	-0.495136	-0.55856	-0.285446
	-0.386974	-0.337111	-0.726536	-0.341587	-0.369235	-0.433748	-0.53385	-0.497866	-0.580571	-0.557534	-0.446319	-0.636818	-0.413623	-0.616883	-0.652508	-0.839194	-0.779195	-0.309388	-0.317326	-0.39635	-0.763004	-0.399555	-0.726536	-0.419091	-0.652508	-0.738607	-0.47745	-0.526571	-0.535221	-0.210618
	-0.514811	-0.348791	-0.619839	-0.319464	-0.37613	-0.812815	-0.65635	-0.614686	-0.693383	-0.777175	-0.564157	-0.699815	-0.510398	-0.707068	-0.738607	-0.750772	-0.629321	-0.407014	-0.706198	-0.359074	-0.718241	-0.474921	-0.619839	-0.512195	-0.839194	-0.750772	-0.481761	-0.531187	-0.665165	-0.281838
	-0.448237	-0.348792	-0.613169	-0.345771	-0.4113	-0.455434	-0.536869	-0.414468	-0.550507	-0.544523	-0.363421	-0.442294	-0.531651	-0.441037	-0.47745	-0.481761	-0.428189	-0.205719	-0.477019	-0.149424	-0.523459	-0.32479	-0.613169	-0.327051	-0.779195	-0.629321	-0.428189	-0.531848	-0.493914	-0.235367
	-0.193849	-0.201075	-0.383088	-0.158718	-0.217722	-0.273387	-0.269886	-0.336036	-0.381296	-0.340787	-0.437034	-0.515414	-0.355231	-0.495136	-0.526571	-0.531187	-0.531848	-0.318708	-0.562504	-0.215992	-0.444001	-0.210248	-0.383088	-0.172698	-0.309388	-0.407014	-0.205719	-0.318708	-0.23931	-0.0087655
	-0.29992	-0.293641	-0.653352	-0.344012	-0.375402	-0.44092	-0.490867	-0.518052	-0.553536	-0.570371	-0.509348	-0.538784	-0.4535	-0.55856	-0.535221	-0.665165	-0.493914	-0.23931	-0.574162	-0.198034	-0.685597	-0.379485	-0.653352	-0.438172	-0.317326	-0.706198	-0.477019	-0.562504	-0.574162	-0.262486
	-0.0975956	-0.0593892	-0.362542	-0.096308	-0.147896	-0.269927	-0.32043	-0.226065	-0.284223	-0.216814	-0.11946	-0.281961	-0.0481406	-0.285446	-0.210618	-0.281838	-0.235367	-0.0087655	-0.262486	0.121389	-0.39058	-0.0359394	-0.362542	-0.114287	-0.39635	-0.359074	-0.149424	-0.215992	-0.198034	0.121389
	0.187231	0.186499	-0.362992	0.0752535	0.11679	-0.166725	-0.303627	-0.215326	-0.446504	-0.278347	-0.229207	-0.436234	-0.181805	-0.254429	-0.358935	-0.482315	-0.207086	-0.221669	-0.410514	-0.124829	-0.229207	0.0834492	-0.248776	0.0752535	0.0540928	-0.255199	0.0117264	-0.0344878	0.0511561	0.239966
	-0.0548695	-0.0265699	-0.444864	-0.114915	-0.201089	-0.384966	-0.405216	-0.48073	-0.514581	-0.48098	0.0834492	-0.0919376	0.0807912	-0.0686579	-0.102244	-0.0381673	-0.121283	0.0152003	-0.0807296	0.276202	-0.436234	-0.0919376	-0.392727	-0.114915	-0.0795606	-0.380894	-0.0631592	-0.227354	-0.233801	-0.047741
	0.168075	0.150968	-0.194123	0.128395	0.085633	-0.15661	-0.21691	-0.259435	-0.352939	-0.183435	-0.248776	-0.392727	-0.182267	-0.263696	-0.341587	-0.319464	-0.345771	-0.158718	-0.344012	-0.096308	-0.181805	0.0807912	-0.182267	0.128395	0.0954237	-0.194451	0.0884819	-0.0923458	-0.0445154	0.19979
	-0.0362205	-0.0760302	-0.416002	-0.135118	-0.163116	-0.418077	-0.425176	-0.446854	-0.578225	-0.428246	0.0752535	-0.114915	0.128395	-0.135118	-0.104892	-0.165119	-0.0457404	0.0586518	0.0143268	0.196462	-0.254429	-0.0686579	-0.263696	-0.135118	-0.147963	-0.363682	-0.198136	-0.241345	-0.182754	0.0206317
	-0.0017191	-0.0861214	-0.419091	-0.104892	-0.099682	-0.3152	-0.400831	-0.40138	-0.509138	-0.401656	0.0540928	-0.0795606	0.0954237	-0.147963	-0.0847243	-0.233017	-0.108466	0.0106775	-0.135066	0.113497	-0.358935	-0.102244	-0.341587	-0.104892	-0.0847243	-0.331126	-0.204727	-0.21644	-0.18179	0.117973
	-0.246162	-0.100456	-0.512195	-0.165119	-0.249996	-0.525153	-0.473281	-0.529249	-0.545962	-0.547116	-0.255199	-0.380894	-0.194451	-0.363682	-0.331126	-0.436176	-0.34902	-0.165511	-0.333662	-0.0548177	-0.482315	-0.0381673	-0.319464	-0.165119	-0.233017	-0.436176	-0.156565	-0.282951	0.0132068	0.202994
	-0.0728671	-0.0431657	-0.327051	-0.0457404	-0.116521	-0.415417	-0.404598	-0.405934	-0.503306	-0.447932	0.0117264	-0.0631592	0.0884819	-0.198136	-0.204727	-0.156565	-0.108526	0.0480773	-0.18187	0.0507714	-0.207086	-0.121283	-0.345771	-0.0457404	-0.108466	-0.34902	-0.108526	-0.238549	-0.315588	0.0383568
	0.086002	0.0242016	-0.172698	0.0586518	0.0528517	-0.134246	-0.186784	-0.226453	-0.294004	-0.23411	-0.0344878	-0.227354	-0.0923458	-0.241345	-0.21644	-0.282951	-0.238549	-0.0659764	-0.189479	0.0705362	-0.221669	0.0152003	-0.158718	0.0586518	0.0106775	-0.165511	0.0480773	-0.0659764	-0.0062363	0.169501
	0.0250974	-0.0465345	-0.438172	0.0143268	-0.104239	-0.347396	-0.384285	-0.394401	-0.476822	-0.414212	0.0511561	-0.233801	-0.0445154	-0.182754	-0.18179	0.0132068	-0.315588	-0.0062363	-0.170451	0.125186	-0.410514	-0.0807296	-0.344012	0.0143268	-0.135066	-0.333662	-0.18187	-0.189479	-0.170451	0.0888307
	0.153086	0.146961	-0.114287	0.196462	0.16855	-0.127376	-0.168498	-0.153658	-0.19111	-0.136873	0.239966	-0.047741	0.19979	0.0206317	0.117973	0.202994	0.0383568	0.169501	0.0888307	0.365336	-0.124829	0.276202	-0.096308	0.196462	0.113497	-0.0548177	0.0507714	0.0705362	0.125186	0.365336
	0.0645857	0.067959	-0.446319	0.0540928	0.123519	-0.062756	-0.321873	-0.0343517	-0.238409	-0.154994	-0.181947	-0.434007	-0.259652	-0.443858	-0.44116	-0.52921	-0.32023	-0.207972	-0.384556	-0.147773	-0.181947	0.125981	-0.276335	0.11679	0.123519	-0.266781	0.0554581	-0.0300395	-0.0319081	0.160434
	-0.251966	-0.243209	-0.636818	-0.0795606	-0.241994	-0.106506	-0.4436	-0.304248	-0.594183	-0.453783	0.125981	-0.094951	0.0092764	-0.127655	-0.155857	-0.0353749	-0.127356	-0.010971	-0.0946437	0.13173	-0.434007	-0.094951	-0.409606	-0.201089	-0.241994	-0.415769	-0.17846	-0.236511	-0.294197	-0.0877535
	0.118401	0.0326383	-0.413623	0.0954237	-0.146228	0.0453657	0.145813	-0.0687185	-0.116085	-0.263161	-0.276335	-0.409606	-0.24256	-0.435087	-0.369235	-0.37613	-0.4113	-0.217722	-0.375402	-0.147896	-0.259652	0.0092764	-0.24256	0.085633	-0.146228	-0.17561	0.0465167	-0.050033	-0.0322776	0.140103
	-0.258505	-0.240126	-0.616883	-0.147963	-0.255042	-0.303007	-0.422907	-0.313285	-0.379213	-0.460323	0.11679	-0.201089	0.085633	-0.163116	-0.099682	-0.249996	-0.116521	0.0528517	-0.104239	0.16855	-0.443858	-0.127655	-0.435087	-0.163116	-0.255042	-0.400393	-0.205179	-0.274424	-0.29938	-0.072342
	-0.110452	-0.121578	-0.652508	-0.0847243	-0.317611	-0.260519	-0.310963	-0.175237	-0.401274	-0.33964	0.123519	-0.241994	-0.146228	-0.255042	-0.317611	-0.362328	-0.253448	-0.0584864	-0.194684	-0.0596723	-0.44116	-0.155857	-0.369235	-0.099682	-0.317611	-0.401253	-0.1822	-0.268653	-0.186322	0.0106444
	-0.165791	-0.319339	-0.839194	-0.233017	-0.362328	-0.499331	-0.512312	-0.406916	-0.542881	-0.424352	-0.266781	-0.415769	-0.17561	-0.400393	-0.401253	-0.578481	-0.392403	-0.230498	-0.416801	-0.138635	-0.52921	-0.0353749	-0.37613	-0.249996	-0.362328	-0.578481	-0.227352	-0.303149	-0.298415	-0.194696
	-0.0791306	-0.122673	-0.779195	-0.108466	-0.253448	-0.125909	-0.317456	-0.42489	-0.460126	-0.522147	0.0554581	-0.17846	0.0465167	-0.205179	-0.1822	-0.227352	-0.226268	0.0482703	-0.302783	0.0411292	-0.32023	-0.127356	-0.4113	-0.116521	-0.253448	-0.392403	-0.226268	-0.193565	-0.293454	-0.0242916
	-0.0623144	0.056753	-0.309388	0.0106775	-0.0584864	-0.342245	0.119952	-0.0452158	-0.0433036	-0.120777	-0.0300395	-0.236511	-0.050033	-0.274424	-0.268653	-0.303149	-0.193565	-0.0902591	-0.214995	0.0458894	-0.207972	-0.010971	-0.217722	0.0528517	-0.0584864	-0.230498	0.0482703	-0.0902591	0.0313944	0.0919874
	0.0500881	-0.0623583	-0.317326	-0.135066	-0.194684	-0.115913	-0.543414	-0.101317	-0.451573	-0.198202	-0.0319081	-0.294197	-0.0322776	-0.29938	-0.186322	-0.298415	-0.293454	0.0313944	-0.0742267	0.0323351	-0.384556	-0.0946437	-0.375402	-0.104239	-0.194684	-0.416801	-0.302783	-0.214995	-0.0742267	-0.0029162
	0.187687	0.032676	-0.39635	0.113497	-0.0596723	0.265554	0.0967978	-0.0289922	0.215703	-0.0070625	0.160434	-0.0877535	0.140103	-0.072342	0.0106444	-0.194696	-0.0242916	0.0919874	-0.0029162	0.275035	-0.147773	0.13173	-0.147896	0.16855	-0.0596723	-0.138635	0.0411292	0.0458894	0.0323351	0.275035
	-0.110228	-0.14842	-0.564157	-0.255199	-0.266781	-0.0722248	-0.210595	-0.320196	-0.307745	-0.280541	-0.416858	-0.584769	-0.3469	-0.583109	-0.488749	-0.699496	-0.440846	-0.285108	-0.509345	-0.322867	-0.416858	0.17357	-0.371087	-0.166725	-0.062756	-0.0722248	0.100804	-0.0624693	-0.346355	0.245204
	-0.271715	-0.367885	-0.699815	-0.380894	-0.415769	-0.343167	-0.378667	-0.458563	-0.460416	-0.456514	0.17357	-0.0427954	0.152284	0.0208946	0.104335	-0.0466332	-0.009839	0.068425	0.006763	0.266136	-0.584769	-0.0427954	-0.388034	-0.384966	-0.106506	-0.343167	-0.258132	-0.139243	-0.358354	0.0336387
	-0.0943828	-0.141711	-0.510398	-0.194451	-0.17561	-0.154952	-0.296487	-0.351918	-0.378626	-0.332872	-0.371087	-0.388034	-0.278596	-0.508679	-0.433748	-0.812815	-0.455434	-0.273387	-0.44092	-0.269927	-0.3469	0.152284	-0.278596	-0.15661	0.0453657	-0.154952	-0.0337594	-0.0227791	-0.223271	0.288475
	-0.283376	-0.307883	-0.707068	-0.363682	-0.400393	-0.31662	-0.417868	-0.464202	-0.456508	-0.455951	-0.166725	-0.384966	-0.15661	-0.418077	-0.3152	-0.525153	-0.415417	-0.134246	-0.347396	-0.127376	-0.583109	0.0208946	-0.508679	-0.418077	-0.303007	-0.31662	-0.201682	-0.183947	-0.458434	0.0042018
	-0.220373	-0.293776	-0.738607	-0.331126	-0.401253	-0.27118	-0.460975	-0.417881	-0.505548	-0.456821	-0.062756	-0.106506	0.0453657	-0.303007	-0.260519	-0.499331	-0.125909	-0.342245	-0.115913	0.265554	-0.488749	0.104335	-0.433748	-0.3152	-0.260519	-0.27118	-0.110318	-0.196905	-0.450363	0.147511
	-0.457647	-0.424458	-0.750772	-0.436176	-0.578481	-0.519798	-0.52153	-0.539796	-0.589688	-0.620892	-0.0722248	-0.343167	-0.154952	-0.31662	-0.27118	-0.519798	-0.301646	-0.147304	-0.276311	-0.0192422	-0.699496	-0.0466332	-0.812815	-0.525153	-0.499331	-0.519798	-0.248035	-0.272512	-0.408864	0.0260656
	-0.286677	-0.329864	-0.629321	-0.34902	-0.392403	-0.301646	-0.370695	-0.392814	-0.462906	-0.336789	0.100804	-0.258132	-0.0337594	-0.201682	-0.110318	-0.248035	-0.167402	0.0589158	-0.0774077	0.157266	-0.440846	-0.009839	-0.455434	-0.415417	-0.125909	-0.301646	-0.167402	-0.129766	-0.372706	0.146919
	-0.106894	-0.161222	-0.407014	-0.165511	-0.230498	-0.147304	-0.218723	-0.225042	-0.289277	-0.185666	-0.0624693	-0.139243	-0.0227791	-0.183947	-0.196905	-0.272512	-0.129766	-0.0615349	-0.18701	0.110945	-0.285108	0.068425	-0.273387	-0.134246	-0.342245	-0.147304	0.0589158	-0.0615349	-0.170751	0.281291
	-0.231172	-0.306118	-0.706198	-0.333662	-0.416801	-0.276311	-0.493535	-0.414509	-0.460411	-0.416321	-0.346355	-0.358354	-0.223271	-0.458434	-0.450363	-0.408864	-0.372706	-0.170751	-0.322289	-0.127554	-0.509345	0.006763	-0.44092	-0.347396	-0.115913	-0.276311	-0.0774077	-0.18701	-0.322289	0.103702
	-0.0610001	-0.0644233	-0.359074	-0.0548177	-0.138635	-0.0192422	-0.110533	-0.109468	-0.207973	-0.191486	0.245204	0.0336387	0.288475	0.0042018	0.147511	0.0260656	0.146919	0.281291	0.103702	0.424331	-0.322867	0.266136	-0.269927	-0.127376	0.265554	-0.0192422	0.157266	0.110945	-0.127554	0.424331
	0.236389	0.0519137	-0.363421	0.0117264	0.0554581	0.100804	-0.174234	-0.167517	-0.160448	-0.055703	-0.562567	-0.594825	-0.377887	-0.610701	-0.650532	-0.678894	-0.534487	-0.291567	-0.598054	-0.331397	-0.562567	0.0816661	-0.597242	-0.303627	-0.321873	-0.210595	-0.174234	-0.143474	-0.399327	0.0696645
	0.0364934	-0.393527	-0.442294	-0.0631592	-0.17846	-0.258132	-0.238432	-0.245269	-0.327416	-0.282715	0.0816661	-0.0522162	0.102984	-0.042235	-0.069998	-0.0773305	-0.0885464	0.162099	-0.1507	0.288296	-0.594825	-0.0522162	-0.611794	-0.405216	-0.4436	-0.378667	-0.238432	-0.235761	-0.472351	-0.0187784
	0.099861	0.0916096	-0.531651	0.0884819	0.0465167	-0.0337594	-0.12227	-0.0803358	-0.0174578	-0.0455265	-0.597242	-0.611794	-0.340232	-0.577977	-0.53385	-0.65635	-0.536869	-0.269886	-0.490867	-0.32043	-0.377887	0.102984	-0.340232	-0.21691	0.145813	-0.296487	-0.12227	-0.117289	-0.46208	0.17407
	-0.0291918	-0.163978	-0.441037	-0.198136	-0.205179	-0.201682	-0.31642	-0.208719	-0.263661	-0.108187	-0.303627	-0.405216	-0.21691	-0.425176	-0.400831	-0.473281	-0.404598	-0.186784	-0.384285	-0.168498	-0.610701	-0.042235	-0.577977	-0.425176	-0.422907	-0.417868	-0.31642	-0.258313	-0.449779	-0.0467334
	-0.268437	-0.129631	-0.47745	-0.204727	-0.1822	-0.110318	-0.224774	-0.0497799	-0.308455	-0.171194	-0.321873	-0.4436	0.145813	-0.422907	-0.310963	-0.512312	-0.317456	0.119952	-0.543414	0.0967978	-0.650532	-0.069998	-0.53385	-0.400831	-0.310963	-0.460975	-0.224774	-0.272913	-0.408813	-0.0878915
	0.0097639	-0.233157	-0.481761	-0.156565	-0.227352	-0.248035	-0.293206	-0.20468	-0.328331	-0.0870217	-0.210595	-0.378667	-0.296487	-0.417868	-0.460975	-0.52153	-0.370695	-0.218723	-0.493535	-0.110533	-0.678894	-0.0773305	-0.65635	-0.473281	-0.512312	-0.52153	-0.293206	-0.320011	-0.518641	-0.108742
	-0.366669	-0.168133	-0.428189	-0.108526	-0.226268	-0.167402	-0.16591	-0.217899	-0.379244	-0.311291	-0.174234	-0.238432	-0.12227	-0.31642	-0.224774	-0.293206	-0.16591	-0.0296054	-0.257571	0.159531	-0.534487	-0.0885464	-0.536869	-0.404598	-0.317456	-0.370695	-0.16591	-0.259725	-0.464987	0.059841
	-0.0384962	0.002272	-0.205719	0.0480773	0.0482703	0.0589158	-0.0296054	-0.0026515	-0.0829722	-0.114429	-0.143474	-0.235761	-0.117289	-0.258313	-0.272913	-0.320011	-0.259725	-0.0794019	-0.232808	0.0514581	-0.291567	0.162099	-0.269886	-0.186784	0.119952	-0.218723	-0.0296054	-0.0794019	-0.434354	0.216073
	-0.0664126	-0.257833	-0.477019	-0.18187	-0.302783	-0.0774077	-0.257571	-0.22941	-0.153978	-0.213494	-0.399327	-0.472351	-0.46208	-0.449779	-0.408813	-0.518641	-0.464987	-0.434354	-0.465568	-0.182869	-0.598054	-0.1507	-0.490867	-0.384285	-0.543414	-0.493535	-0.257571	-0.232808	-0.465568	-0.0074629
	0.176087	0.124572	-0.149424	0.0507714	0.0411292	0.157266	0.159531	0.111071	0.121059	0.0444638	0.0696645	-0.0187784	0.17407	-0.0467334	-0.0878915	-0.108742	0.059841	0.216073	-0.0074629	0.267591	-0.331397	0.288296	-0.32043	-0.168498	0.0967978	-0.110533	0.159531	0.0514581	-0.182869	0.267591
	0.0904228	0.0522495	-0.437034	-0.0344878	-0.0300395	-0.0624693	-0.143474	-0.092279	-0.215125	-0.105963	-0.507738	-0.611818	-0.434446	-0.641717	-0.619813	-0.664044	-0.412719	-0.430249	-0.636458	-0.32707	-0.507738	0.0796615	-0.498399	-0.215326	-0.0343517	-0.320196	-0.167517	-0.092279	-0.260231	0.143367
	-0.109315	-0.176069	-0.515414	-0.227354	-0.236511	-0.139243	-0.235761	-0.266051	-0.339158	-0.149433	0.0796615	-0.108776	0.0955639	-0.110696	-0.118088	-0.14387	-0.0999019	0.077425	-0.104427	0.168251	-0.611818	-0.108776	-0.588084	-0.48073	-0.304248	-0.458563	-0.245269	-0.266051	-0.403652	-0.0054886
	0.0585544	0.0002015	-0.355231	-0.0923458	-0.050033	-0.0227791	-0.117289	-0.0361185	-0.181797	-0.0701263	-0.498399	-0.588084	-0.331212	-0.569825	-0.497866	-0.614686	-0.414468	-0.336036	-0.518052	-0.226065	-0.434446	0.0955639	-0.331212	-0.259435	-0.0687185	-0.351918	-0.0803358	-0.0361185	-0.300818	0.17339
	-0.120836	-0.189136	-0.495136	-0.241345	-0.274424	-0.183947	-0.258313	-0.263859	-0.265498	-0.2106	-0.215326	-0.48073	-0.259435	-0.446854	-0.40138	-0.529249	-0.405934	-0.226453	-0.394401	-0.153658	-0.641717	-0.110696	-0.569825	-0.446854	-0.313285	-0.464202	-0.208719	-0.263859	-0.519045	-0.0233492
	-0.109974	-0.172425	-0.526571	-0.21644	-0.268653	-0.196905	-0.272913	-0.234782	-0.293032	-0.264493	-0.0343517	-0.304248	-0.0687185	-0.313285	-0.175237	-0.406916	-0.42489	-0.0452158	-0.101317	-0.0289922	-0.619813	-0.118088	-0.497866	-0.40138	-0.175237	-0.417881	-0.0497799	-0.234782	-0.374736	-0.0184695
	-0.185059	-0.193607	-0.531187	-0.282951	-0.303149	-0.272512	-0.320011	-0.335084	-0.369083	-0.301133	-0.320196	-0.458563	-0.351918	-0.464202	-0.417881	-0.539796	-0.392814	-0.225042	-0.414509	-0.109468	-0.664044	-0.14387	-0.614686	-0.529249	-0.406916	-0.539796	-0.20468	-0.335084	-0.585849	0.0038735
	-0.146015	-0.143948	-0.531848	-0.238549	-0.193565	-0.129766	-0.259725	-0.288047	-0.302023	-0.238514	-0.167517	-0.245269	-0.0803358	-0.208719	-0.0497799	-0.20468	-0.217899	-0.0026515	-0.22941	0.111071	-0.412719	-0.0999019	-0.414468	-0.405934	-0.42489	-0.392814	-0.217899	-0.288047	-0.380156	-0.028626
	-0.0199519	-0.0495005	-0.318708	-0.0659764	-0.0902591	-0.0615349	-0.0794019	-0.158375	-0.185334	-0.121838	-0.092279	-0.266051	-0.0361185	-0.263859	-0.234782	-0.335084	-0.288047	-0.158375	-0.240773	0.0900964	-0.430249	0.077425	-0.336036	-0.226453	-0.0452158	-0.225042	-0.0026515	-0.158375	-0.369093	0.244133
	-0.106321	-0.168495	-0.562504	-0.189479	-0.214995	-0.18701	-0.232808	-0.240773	-0.297608	-0.253691	-0.260231	-0.403652	-0.300818	-0.519045	-0.374736	-0.585849	-0.380156	-0.369093	-0.421132	-0.157353	-0.636458	-0.104427	-0.518052	-0.394401	-0.101317	-0.414509	-0.22941	-0.240773	-0.421132	0.0125844
	0.137434	0.153805	-0.215992	0.0705362	0.0458894	0.110945	0.0514581	0.0900964	-0.010446	0.0393663	0.143367	-0.0054886	0.17339	-0.0233492	-0.0184695	0.0038735	-0.028626	0.244133	0.0125844	0.305767	-0.32707	0.168251	-0.226065	-0.153658	-0.0289922	-0.109468	0.111071	0.0900964	-0.157353	0.305767
	0.124367	0.0449866	-0.509348	0.0511561	-0.0319081	-0.346355	-0.399327	-0.260231	-0.446139	-0.367738	-0.580937	-0.76043	-0.505007	-0.789754	-0.688572	-0.790079	-0.530274	-0.483308	-0.672496	-0.421914	-0.580937	0.0305558	-0.639544	-0.446504	-0.238409	-0.307745	-0.160448	-0.215125	-0.446139	-0.0253927
	-0.142337	-0.142185	-0.538784	-0.233801	-0.294197	-0.358354	-0.472351	-0.403652	-0.440212	-0.449876	0.0305558	-0.202134	-0.08881	-0.0381261	-0.217315	-0.130302	-0.188619	-0.0456328	-0.12253	0.144641	-0.76043	-0.202134	-0.735332	-0.514581	-0.594183	-0.460416	-0.327416	-0.339158	-0.440212	-0.127853
	0.0024129	-0.205296	-0.4535	-0.0445154	-0.0322776	-0.223271	-0.46208	-0.300818	-0.349434	-0.344694	-0.639544	-0.735332	-0.44934	-0.642928	-0.580571	-0.693383	-0.550507	-0.381296	-0.553536	-0.284223	-0.505007	-0.08881	-0.44934	-0.352939	-0.116085	-0.378626	-0.0174578	-0.181797	-0.349434	0.0445616
	-0.131494	-0.153179	-0.55856	-0.182754	-0.29938	-0.458434	-0.449779	-0.519045	-0.572293	-0.4092	-0.446504	-0.514581	-0.352939	-0.578225	-0.509138	-0.545962	-0.503306	-0.294004	-0.476822	-0.19111	-0.789754	-0.0381261	-0.642928	-0.578225	-0.379213	-0.456508	-0.263661	-0.265498	-0.572293	-0.188844
	-0.102374	-0.145295	-0.535221	-0.18179	-0.186322	-0.450363	-0.408813	-0.374736	-0.470646	-0.634628	-0.238409	-0.594183	-0.116085	-0.379213	-0.401274	-0.542881	-0.460126	-0.0433036	-0.451573	0.215703	-0.688572	-0.217315	-0.580571	-0.509138	-0.401274	-0.505548	-0.308455	-0.293032	-0.470646	-0.0837364
	-0.234262	-0.273169	-0.665165	0.0132068	-0.298415	-0.408864	-0.518641	-0.585849	-0.532713	-0.78694	-0.307745	-0.460416	-0.378626	-0.456508	-0.505548	-0.589688	-0.462906	-0.289277	-0.460411	-0.207973	-0.790079	-0.130302	-0.693383	-0.545962	-0.542881	-0.589688	-0.328331	-0.369083	-0.532713	-0.0530993
	-0.237314	-0.148546	-0.493914	-0.315588	-0.293454	-0.372706	-0.464987	-0.380156	-0.268934	-0.433221	-0.160448	-0.327416	-0.0174578	-0.263661	-0.308455	-0.328331	-0.379244	-0.0829722	-0.153978	0.121059	-0.530274	-0.188619	-0.550507	-0.503306	-0.460126	-0.462906	-0.379244	-0.302023	-0.268934	-0.0715172
	-0.0518092	-0.0643843	-0.23931	-0.0062363	0.0313944	-0.170751	-0.434354	-0.369093	-0.442487	-0.454517	-0.215125	-0.339158	-0.181797	-0.265498	-0.293032	-0.369083	-0.302023	-0.185334	-0.297608	-0.010446	-0.483308	-0.0456328	-0.381296	-0.294004	-0.0433036	-0.289277	-0.0829722	-0.185334	-0.442487	0.116092
	-0.156242	-0.0379447	-0.574162	-0.170451	-0.0742267	-0.322289	-0.465568	-0.421132	-0.510314	-0.549664	-0.446139	-0.440212	-0.349434	-0.572293	-0.470646	-0.532713	-0.268934	-0.442487	-0.510314	-0.263123	-0.672496	-0.12253	-0.553536	-0.476822	-0.451573	-0.460411	-0.153978	-0.297608	-0.510314	0.0624107
	0.0832569	0.0918442	-0.198034	0.125186	0.0323351	-0.127554	-0.182869	-0.157353	-0.263123	-0.131655	-0.0253927	-0.127853	0.0445616	-0.188844	-0.0837364	-0.0530993	-0.0715172	0.116092	0.0624107	0.208402	-0.421914	0.144641	-0.284223	-0.19111	0.215703	-0.207973	0.121059	-0.010446	-0.263123	0.208402
	0.34217	0.312736	-0.11946	0.239966	0.160434	0.245204	0.0696645	0.143367	-0.0253927	0.0408893	-0.555365	-0.733646	-0.42159	-0.696479	-0.620115	-0.724708	-0.682676	-0.462665	-0.623948	-0.354733	-0.555365	0.0169387	-0.501813	-0.278347	-0.154994	-0.280541	-0.055703	-0.105963	-0.367738	0.0408893
	0.143419	0.0906262	-0.281961	-0.047741	-0.0877535	0.0336387	-0.0187784	-0.0054886	-0.127853	-0.13247	0.0169387	-0.170666	0.0124852	-0.050035	-0.0740063	-0.141279	-0.12948	0.0179162	-0.163565	0.174945	-0.733646	-0.170666	-0.545115	-0.48098	-0.453783	-0.456514	-0.282715	-0.149433	-0.449876	-0.13247
	0.258321	0.220524	-0.0481406	0.19979	0.140103	0.288475	0.17407	0.17339	0.0445616	0.0622739	-0.501813	-0.545115	-0.357851	-0.593934	-0.557534	-0.777175	-0.544523	-0.340787	-0.570371	-0.216814	-0.42159	0.0124852	-0.357851	-0.183435	-0.263161	-0.332872	-0.0455265	-0.0701263	-0.344694	0.0622739
	0.107107	0.0629681	-0.285446	0.0206317	-0.072342	0.0042018	-0.0467334	-0.0233492	-0.188844	-0.0709773	-0.278347	-0.48098	-0.183435	-0.428246	-0.401656	-0.547116	-0.447932	-0.23411	-0.414212	-0.136873	-0.696479	-0.050035	-0.593934	-0.428246	-0.460323	-0.455951	-0.108187	-0.2106	-0.4092	-0.0709773
	0.174792	0.120108	-0.210618	0.117973	0.0106444	0.147511	-0.0878915	-0.0184695	-0.0837364	-0.09522	-0.154994	-0.453783	-0.263161	-0.460323	-0.33964	-0.424352	-0.522147	-0.120777	-0.198202	-0.0070625	-0.620115	-0.0740063	-0.557534	-0.401656	-0.33964	-0.456821	-0.171194	-0.264493	-0.634628	-0.09522
	0.0150423	0.0133584	-0.281838	0.202994	-0.194696	0.0260656	-0.108742	0.0038735	-0.0530993	-0.141545	-0.280541	-0.456514	-0.332872	-0.455951	-0.456821	-0.620892	-0.336789	-0.185666	-0.416321	-0.191486	-0.724708	-0.141279	-0.777175	-0.547116	-0.424352	-0.620892	-0.0870217	-0.301133	-0.78694	-0.141545
	0.0462994	0.0728759	-0.235367	0.0383568	-0.0242916	0.146919	0.059841	-0.028626	-0.0715172	-0.0198609	-0.055703	-0.282715	-0.0455265	-0.108187	-0.171194	-0.0870217	-0.311291	-0.114429	-0.213494	0.0444638	-0.682676	-0.12948	-0.544523	-0.447932	-0.522147	-0.336789	-0.311291	-0.238514	-0.433221	-0.0198609
	0.190176	0.139841	-0.0087655	0.169501	0.0919874	0.281291	0.216073	0.244133	0.116092	0.195219	-0.105963	-0.149433	-0.0701263	-0.2106	-0.264493	-0.301133	-0.238514	-0.121838	-0.253691	0.0393663	-0.462665	0.0179162	-0.340787	-0.23411	-0.120777	-0.185666	-0.114429	-0.121838	-0.454517	0.195219
	0.0847116	0.116935	-0.262486	0.0888307	-0.0029162	0.103702	-0.0074629	0.0125844	0.0624107	-0.0365178	-0.367738	-0.449876	-0.344694	-0.4092	-0.634628	-0.78694	-0.433221	-0.454517	-0.549664	-0.131655	-0.623948	-0.163565	-0.570371	-0.414212	-0.198202	-0.416321	-0.213494	-0.253691	-0.549664	-0.0365178
	0.366584	0.375612	0.121389	0.365336	0.275035	0.424331	0.267591	0.305767	0.208402	0.244003	0.0408893	-0.13247	0.0622739	-0.0709773	-0.09522	-0.141545	-0.0198609	0.195219	-0.0365178	0.244003	-0.354733	0.174945	-0.216814	-0.136873	-0.0070625	-0.191486	0.0444638	0.0393663	-0.131655	0.244003
Individual values at high	-0.141182	-0.116842	-0.062746	0.037636	-0.169445	-0.122156	0.050863	-0.115072	-0.219733	-0.077894	-0.141182	-0.27574	-0.056956	-0.2959	-0.272215	-0.447678	-0.210925	-0.012151	-0.202519	0.109639	-0.141182	0.086733	-0.283915	0.109705	-0.192248	-0.244683	0.026018	0.017308	0.041729	0.06847
	-0.27574	-0.177433	-0.325401	-0.194294	-0.272597	-0.344374	-0.289644	-0.367354	-0.446813	-0.456729	0.086733	-0.093595	0.088629	-0.01323	-0.103653	-0.086165	-0.094476	0.101565	0.02223	0.220831	-0.27574	-0.093595	-0.334757	-0.094622	-0.383064	-0.450371	-0.170351	-0.196587	-0.272703	-0.006401
	-0.056956	0.026811	-0.18841	-0.080005	-0.094103	-0.108319	-0.045479	-0.210499	-0.285209	-0.209798	-0.283915	-0.334757	-0.059637	-0.244453	-0.374153	-0.33022	-0.249958	-0.055315	-0.387706	0.127725	-0.056956	0.088629	-0.059637	0.041663	-0.075657	-0.250456	0.00036	0.008209	-0.048145	0.06457
	-0.2959	-0.083208	-0.317238	-0.080801	-0.220904	-0.365176	-0.272375	-0.30519	-0.46657	-0.331288	0.109705	-0.094622	0.041663	-0.063661	-0.105069	-0.233901	-0.045874	0.063799	0.028276	0.222559	-0.2959	-0.01323	-0.244453	-0.063661	-0.339751	-0.41483	-0.162918	-0.200829	-0.188368	-0.030111
	-0.272215	-0.08723	-0.30602	-0.099924	-0.285838	-0.293922	-0.226316	-0.349203	-0.431081	-0.385969	-0.192248	-0.383064	-0.075657	-0.339751	-0.359335	-0.331657	-0.243157	-0.170157	-0.017298	0.033297	-0.272215	-0.103653	-0.374153	-0.105069	-0.359335	-0.480006	-0.438099	-0.205145	-0.259451	-0.044916
	-0.447678	-0.222681	-0.482733	-0.267237	-0.353354	-0.410997	-0.409199	-0.422841	-0.64441	-0.553867	-0.244683	-0.450371	-0.250456	-0.41483	-0.480006	-0.547085	-0.365602	-0.173487	-0.323389	-0.062283	-0.447678	-0.086165	-0.33022	-0.233901	-0.331657	-0.547085	-0.048532	-0.274899	-0.287981	-0.160895
	-0.210925	-0.100475	-0.225639	-0.06532	-0.185907	-0.206912	-0.139493	-0.180675	-0.310525	-0.333854	0.026018	-0.170351	0.00036	-0.162918	-0.438099	-0.048532	-0.41654	-0.120589	-0.201697	0.259885	-0.210925	-0.094476	-0.249958	-0.045874	-0.243157	-0.365602	-0.41654	-0.143047	-0.232997	0.004326
	-0.012151	0.156552	-0.084167	0.072271	-0.076876	-0.134914	0.010852	-0.119488	-0.230536	-0.190305	0.017308	-0.196587	0.008209	-0.200829	-0.205145	-0.274899	-0.143047	0.011079	-0.081789	0.153904	-0.012151	0.101565	-0.055315	0.063799	-0.170157	-0.173487	-0.120589	0.011079	0.012307	0.157065
	-0.202519	-0.027614	-0.225875	-0.137337	-0.219717	-0.245161	-0.137061	-0.312145	-0.357715	-0.290938	0.041729	-0.272703	-0.048145	-0.188368	-0.259451	-0.287981	-0.232997	0.012307	-0.121195	0.155333	-0.202519	0.02223	-0.387706	0.028276	-0.017298	-0.323389	-0.201697	-0.081789	-0.121195	0.032731
	0.109639	0.256994	-0.020995	0.173362	0.075033	0.032032	0.091791	0.028765	-0.093681	0.028233	0.06847	-0.006401	0.06457	-0.030111	-0.044916	-0.160895	0.004326	0.157065	0.032731	0.275251	0.109639	0.220831	0.127725	0.222559	0.033297	-0.062283	0.259885	0.153904	0.155333	0.275251
	0.086733	0.216117	-0.128637	0.086318	-0.017384	0.040888	0.175868	0.09373	-0.002989	0.020842	-0.116842	-0.177433	0.026811	-0.083208	-0.08723	-0.222681	-0.100475	0.156552	-0.027614	0.256994	-0.116842	0.216117	-0.173025	0.186491	-0.286113	-0.235506	0.016131	0.129421	0.003509	0.172337
	-0.093595	0.236319	-0.357885	-0.123645	-0.161304	-0.136316	-0.077211	-0.069004	-0.225544	-0.191021	0.216117	0.236319	0.257441	0.10327	0.045637	0.018175	0.104965	0.301511	0.155293	0.541268	-0.177433	0.236319	-0.117839	0.129901	-0.306218	-0.389759	-0.337577	-0.026834	0.008388	0.17323
	0.088629	0.257441	-0.189983	0.042224	-0.026127	0.017404	0.112739	0.059346	-0.133233	-0.034299	-0.173025	-0.117839	-0.132058	-0.000182	-0.018376	-0.115348	-0.075614	0.172065	-0.092889	0.16605	0.026811	0.257441	-0.132058	0.187164	-0.013582	-0.128704	0.119126	0.149715	0.007388	0.300655
	-0.01323	0.10327	-0.308946	-0.070175	-0.184585	-0.123682	-0.111782	-0.073994	-0.177155	-0.138756	0.186491	0.129901	0.187164	0.064264	-0.009649	-0.013322	0.135837	0.284507	0.106107	0.365548	-0.083208	0.10327	-0.000182	0.064264	-0.439412	-0.297442	-0.118761	-0.048736	-0.003811	0.219003
	-0.103653	0.045637	-0.382901	-0.09791	-0.210906	-0.101266	-0.080618	-0.16138	-0.328686	-0.108878	-0.286113	-0.306218	-0.013582	-0.439412	-0.34417	-0.609011	-0.282613	0.149869	-0.133411	0.04986	-0.08723	0.045637	-0.018376	-0.009649	-0.34417	-0.254076	0.048087	-0.006643	-0.033977	0.18012
	-0.086165	0.018175	-0.478131	-0.147798	-0.166271	-0.211235	-0.19527	-0.163979	-0.336151	-0.27329	-0.235506	-0.389759	-0.128704	-0.297442	-0.254076	-0.317069	-0.243772	0.00265	-0.226587	-0.032113	-0.222681	0.018175	-0.115348	-0.013322	-0.609011	-0.317069	-0.174207	-0.030519	-0.131971	0.05113
	-0.094476	0.104965	-0.364933	-0.097857	-0.175708	-0.058413	-0.050978	-0.109579	-0.260747	-0.171008	0.016131	-0.337577	0.119126	-0.118761	0.048087	-0.174207	-0.013798	0.203937	-0.206875	0.28988	-0.100475	0.104965	-0.075614	0.135837	-0.282613	-0.243772	-0.013798	0.051052	-0.042273	0.178333
	0.101565	0.301511	-0.22192	0.03248	-0.147456	0.084835	0.184283	0.114448	-0.07131	0.005425	0.129421	-0.026834	0.149715	-0.048736	-0.006643	-0.030519	0.051052	0.238751	0.061983	0.362034	0.156552	0.301511	0.172065	0.284507	0.149869	0.00265	0.203937	0.238751	0.174894	0.35149
	0.02223	0.155293	-0.281522	-0.041412	-0.082107	-0.031958	-0.047111	-0.026395	-0.155479	-0.120011	0.003509	0.008388	0.007388	-0.003811	-0.033977	-0.131971	-0.042273	0.174894	0.110369	0.254363	-0.027614	0.155293	-0.092889	0.106107	-0.133411	-0.226587	-0.206875	0.061983	0.110369	0.209746
	0.220831	0.541268	-0.007436	0.302252	0.155281	0.216709	0.314215	0.222752	0.025025	0.185807	0.172337	0.17323	0.300655	0.219003	0.18012	0.05113	0.178333	0.35149	0.209746	0.50597	0.256994	0.541268	0.16605	0.365548	0.04986	-0.032113	0.28988	0.362034	0.254363	0.50597
	-0.283915	-0.173025	-0.300992	-0.274767	-0.331857	-0.08456	0.107594	-0.119151	-0.266084	-0.052969	-0.062746	-0.325401	-0.18841	-0.317238	-0.30602	-0.482733	-0.225639	-0.084167	-0.225875	-0.020995	-0.062746	-0.128637	-0.300992	0.058099	-0.009407	-0.256447	-0.192147	-0.147321	-0.012362	0.029708
	-0.334757	-0.117839	-0.507337	-0.211494	-0.365078	-0.259651	-0.260856	-0.440746	-0.512303	-0.325964	-0.128637	-0.357885	-0.189983	-0.308946	-0.382901	-0.478131	-0.364933	-0.22192	-0.281522	-0.007436	-0.325401	-0.357885	-0.507337	-0.229724	-0.250427	-0.481364	-0.346854	-0.33259	-0.271313	-0.233778
	-0.059637	-0.132058	-0.289255	-0.107716	-0.123431	-0.108542	0.039359	-0.151609	-0.199195	-0.185542	-0.300992	-0.507337	-0.289255	-0.49055	-0.420914	-0.545892	-0.368448	-0.144414	-0.303967	-0.03042	-0.18841	-0.189983	-0.289255	-0.049402	-0.14741	-0.310379	-0.377244	-0.260746	-0.16103	-0.030588
	-0.244453	-0.000182	-0.49055	-0.094115	-0.287137	-0.33233	-0.19513	-0.441915	-0.459594	-0.414244	0.058099	-0.229724	-0.049402	-0.188767	-0.158822	-0.298513	-0.140565	0.024442	-0.092168	0.138469	-0.317238	-0.308946	-0.49055	-0.188767	-0.30086	-0.527846	-0.362946	-0.385328	-0.292453	-0.222053
	-0.374153	-0.018376	-0.420914	-0.192475	-0.283186	-0.293399	-0.131637	-0.352866	-0.426072	-0.340422	-0.009407	-0.250427	-0.14741	-0.30086	-0.248694	-0.444574	-0.350305	-0.125967	-0.011605	0.001532	-0.30602	-0.382901	-0.420914	-0.158822	-0.248694	-0.469567	-0.376979	-0.364256	-0.250613	-0.21907
	-0.33022	-0.115348	-0.545892	-0.272786	-0.369043	-0.464483	-0.358766	-0.446063	-0.610891	-0.508648	-0.256447	-0.481364	-0.310379	-0.527846	-0.469567	-0.655282	-0.446875	-0.217075	-0.372848	-0.228531	-0.482733	-0.478131	-0.545892	-0.298513	-0.444574	-0.655282	-0.465839	-0.5068	-0.433133	-0.291314
	-0.249958	-0.075614	-0.368448	-0.196269	-0.249257	-0.282478	-0.197525	-0.323052	-0.367886	-0.376612	-0.192147	-0.346854	-0.377244	-0.362946	-0.376979	-0.465839	-0.303441	-0.116003	-0.300742	-0.002694	-0.225639	-0.364933	-0.368448	-0.140565	-0.350305	-0.446875	-0.303441	-0.357372	-0.200961	-0.245226
	-0.055315	0.172065	-0.144414	0.028621	-0.174979	-0.206397	0.016449	-0.151804	-0.234794	-0.150378	-0.147321	-0.33259	-0.260746	-0.385328	-0.364256	-0.5068	-0.357372	-0.176208	-0.292803	-0.056073	-0.084167	-0.22192	-0.144414	0.024442	-0.125967	-0.217075	-0.116003	-0.176208	-0.044725	0.000871
	-0.387706	-0.092889	-0.303967	-0.094153	-0.220033	-0.205874	-0.093336	-0.277596	-0.377404	-0.301713	-0.012362	-0.271313	-0.16103	-0.292453	-0.250613	-0.433133	-0.200961	-0.044725	-0.174096	0.023628	-0.225875	-0.281522	-0.303967	-0.092168	-0.011605	-0.372848	-0.300742	-0.292803	-0.174096	-0.150577
	0.127725	0.16605	-0.03042	0.160846	0.038755	-0.040229	0.052505	0.031071	-0.096857	-0.040551	0.029708	-0.233778	-0.030588	-0.222053	-0.21907	-0.291314	-0.245226	0.000871	-0.150577	0.132552	-0.020995	-0.007436	-0.03042	0.138469	0.001532	-0.228531	-0.002694	-0.056073	0.023628	0.132552
	0.109705	0.186491	0.058099	0.173248	0.089434	-0.055016	0.057567	-0.039375	-0.17649	-0.066585	0.037636	-0.194294	-0.080005	-0.080801	-0.099924	-0.267237	-0.06532	0.072271	-0.137337	0.173362	0.037636	0.086318	-0.274767	0.173248	0.036833	-0.192398	-0.078325	0.057887	0.142083	0.130008
	-0.094622	0.129901	-0.229724	-0.03688	-0.175854	-0.247289	-0.200504	-0.255823	-0.391451	-0.35156	0.086318	-0.123645	0.042224	-0.070175	-0.09791	-0.147798	-0.097857	0.03248	-0.041412	0.302252	-0.194294	-0.123645	-0.211494	-0.03688	0.025029	-0.336442	0.023959	-0.128368	-0.038266	-0.072605
	0.041663	0.187164	-0.049402	0.123109	0.092518	-0.103291	-0.001229	-0.045586	-0.209477	-0.09091	-0.274767	-0.211494	-0.107716	-0.094115	-0.192475	-0.272786	-0.196269	0.028621	-0.094153	0.160846	-0.080005	0.042224	-0.107716	0.123109	0.020394	-0.187944	0.045673	0.021141	0.061512	0.085158
	-0.063661	0.064264	-0.188767	-0.052798	-0.116012	-0.270887	-0.185164	-0.259342	-0.358185	-0.242135	0.173248	-0.03688	0.123109	-0.052798	-0.024904	-0.110523	0.057352	0.19098	0.171526	0.324937	-0.080801	-0.070175	-0.094115	-0.052798	-0.053681	-0.308208	-0.234786	-0.120288	-0.092898	-0.027184
	-0.105069	-0.009649	-0.158822	-0.024904	-0.135367	-0.237291	-0.139461	-0.243172	-0.370067	-0.279256	0.036833	0.025029	0.020394	-0.053681	-0.103896	-0.163334	-0.110208	0.085829	-0.032418	0.179574	-0.099924	-0.09791	-0.192475	-0.024904	-0.103896	-0.30837	-0.291372	-0.189958	-0.057227	-0.006417
	-0.233901	-0.013322	-0.298513	-0.110523	-0.242355	-0.391388	-0.299699	-0.316494	-0.490359	-0.39957	-0.192398	-0.336442	-0.187944	-0.308208	-0.30837	-0.43575	-0.259006	-0.068763	-0.232272	0.03379	-0.267237	-0.147798	-0.272786	-0.110523	-0.163334	-0.43575	-0.172627	-0.226918	0.026941	0.124931
	-0.045874	0.135837	-0.140565	0.057352	-0.08441	-0.21944	-0.122202	-0.195304	-0.336619	-0.291475	-0.078325	0.023959	0.045673	-0.234786	-0.291372	-0.172627	-0.126723	0.096967	-0.176263	0.051878	-0.06532	-0.097857	-0.196269	0.057352	-0.110208	-0.259006	-0.126723	-0.088455	-0.212497	0.038132
	0.063799	0.284507	0.024442	0.19098	0.049558	-0.009836	0.07396	-0.025587	-0.097269	-0.047378	0.057887	-0.128368	0.021141	-0.120288	-0.189958	-0.226918	-0.088455	0.050251	-0.064261	0.205294	0.072271	0.03248	0.028621	0.19098	0.085829	-0.068763	0.096967	0.050251	0.124687	0.192624
	0.028276	0.106107	-0.092168	0.171526	-0.049276	-0.166052	-0.054868	-0.110391	-0.276413	-0.189418	0.142083	-0.038266	0.061512	-0.092898	-0.057227	0.026941	-0.212497	0.124687	-0.013416	0.299496	-0.137337	-0.041412	-0.094153	0.171526	-0.032418	-0.232272	-0.176263	-0.064261	-0.013416	0.088994
	0.222559	0.365548	0.138469	0.324937	0.23445	0.105217	0.154816	0.133721	-0.038394	0.030236	0.130008	-0.072605	0.085158	-0.027184	-0.006417	0.124931	0.038132	0.192624	0.088994	0.334861	0.173362	0.302252	0.160846	0.324937	0.179574	0.03379	0.051878	0.205294	0.299496	0.334861
	-0.192248	-0.286113	-0.009407	0.036833	-0.037826	-0.037733	0.161174	0.075845	-0.066201	0.069485	-0.169445	-0.272597	-0.094103	-0.220904	-0.285838	-0.353354	-0.185907	-0.076876	-0.219717	0.075033	-0.169445	-0.017384	-0.331857	0.089434	-0.037826	-0.234749	-0.144819	-0.073102	-0.001336	0.040291
	-0.383064	-0.306218	-0.250427	0.025029	-0.308034	-0.121104	-0.078664	-0.194329	-0.28396	-0.258275	-0.017384	-0.161304	-0.026127	-0.184585	-0.210906	-0.166271	-0.175708	-0.147456	-0.082107	0.155281	-0.272597	-0.161304	-0.365078	-0.175854	-0.308034	-0.518789	-0.269705	-0.237544	-0.221633	-0.24967
	-0.075657	-0.013582	-0.14741	0.020394	-0.224355	-0.029027	0.371709	-0.030597	-0.068757	-0.009714	-0.331857	-0.365078	-0.123431	-0.287137	-0.283186	-0.369043	-0.249257	-0.174979	-0.220033	0.038755	-0.094103	-0.026127	-0.123431	0.092518	-0.224355	-0.257886	-0.097509	-0.075106	0.003919	-0.0142
	-0.339751	-0.439412	-0.30086	-0.053681	-0.275926	-0.211261	0.006738	-0.112305	-0.201272	-0.116699	0.089434	-0.175854	0.092518	-0.116012	-0.135367	-0.242355	-0.08441	0.049558	-0.049276	0.23445	-0.220904	-0.184585	-0.287137	-0.116012	-0.275926	-0.453603	-0.311716	-0.234044	-0.186499	-0.11709
	-0.359335	-0.34417	-0.248694	-0.103896	-0.381279	-0.220908	0.114515	-0.083253	-0.112612	-0.117206	-0.037826	-0.308034	-0.224355	-0.275926	-0.381279	-0.466904	-0.184601	-0.08862	-0.227932	-0.012645	-0.285838	-0.210906	-0.283186	-0.135367	-0.381279	-0.498058	-0.358199	-0.309493	-0.205309	-0.151366
	-0.331657	-0.609011	-0.444574	-0.163334	-0.466904	-0.439046	-0.161409	-0.321219	-0.313244	-0.247225	-0.234749	-0.518789	-0.257886	-0.453603	-0.498058	-0.620148	-0.430289	-0.226135	-0.38649	-0.143574	-0.353354	-0.166271	-0.369043	-0.242355	-0.466904	-0.620148	-0.339852	-0.308534	-0.226082	-0.21876
	-0.243157	-0.282613	-0.350305	-0.110208	-0.184601	-0.053309	0.099132	-0.229968	-0.215697	-0.17157	-0.144819	-0.269705	-0.097509	-0.311716	-0.358199	-0.339852	-0.2897	0.035243	-0.407315	0.008208	-0.185907	-0.175708	-0.249257	-0.08441	-0.184601	-0.430289	-0.2897	-0.167985	-0.23829	-0.114604
	-0.170157	0.149869	-0.125967	0.085829	-0.08862	-0.187071	0.448946	0.061426	0.055499	0.059099	-0.073102	-0.237544	-0.075106	-0.234044	-0.309493	-0.308534	-0.167985	-0.016107	-0.12616	0.082318	-0.076876	-0.147456	-0.174979	0.049558	-0.08862	-0.226135	0.035243	-0.016107	0.002929	-0.021828
	-0.017298	-0.133411	-0.011605	-0.032418	-0.227932	0.044379	0.027466	0.08095	-0.142295	0.09534	-0.001336	-0.221633	0.003919	-0.186499	-0.205309	-0.226082	-0.23829	0.002929	-0.102386	0.118577	-0.219717	-0.082107	-0.220033	-0.049276	-0.227932	-0.38649	-0.407315	-0.12616	-0.102386	-0.036545
	0.033297	0.04986	0.001532	0.179574	-0.012645	0.356308	0.501718	0.220937	0.3096	0.239793	0.040291	-0.24967	-0.0142	-0.11709	-0.151366	-0.21876	-0.114604	-0.021828	-0.036545	0.232012	0.075033	0.155281	0.038755	0.23445	-0.012645	-0.143574	0.008208	0.082318	0.118577	0.232012
	-0.244683	-0.235506	-0.256447	-0.192398	-0.234749	-0.050084	0.025038	-0.139353	-0.200164	-0.127672	-0.122156	-0.344374	-0.108319	-0.365176	-0.293922	-0.410997	-0.206912	-0.134914	-0.245161	0.032032	-0.122156	0.040888	-0.08456	-0.055016	-0.037733	-0.050084	0.05356	0.032835	-0.070064	0.211498
	-0.450371	-0.389759	-0.481364	-0.336442	-0.518789	-0.3493	-0.191667	-0.366166	-0.44528	-0.370606	0.040888	-0.136316	0.017404	-0.123682	-0.101266	-0.211235	-0.058413	0.084835	-0.031958	0.216709	-0.344374	-0.136316	-0.259651	-0.247289	-0.121104	-0.3493	-0.323968	-0.123482	-0.217266	-0.021518
	-0.250456	-0.128704	-0.310379	-0.187944	-0.257886	-0.153421	-0.035781	-0.194253	-0.256782	-0.245007	-0.08456	-0.259651	-0.108542	-0.33233	-0.293399	-0.464483	-0.282478	-0.206397	-0.205874	-0.040229	-0.108319	0.017404	-0.108542	-0.103291	-0.029027	-0.153421	-0.01269	0.005186	-0.062206	0.168302
	-0.41483	-0.297442	-0.527846	-0.308208	-0.453603	-0.332285	-0.240307	-0.330394	-0.438043	-0.361696	-0.055016	-0.247289	-0.103291	-0.270887	-0.237291	-0.391388	-0.21944	-0.009836	-0.166052	0.105217	-0.365176	-0.123682	-0.33233	-0.270887	-0.211261	-0.332285	-0.240356	-0.185469	-0.256476	-0.007861
	-0.480006	-0.254076	-0.469567	-0.30837	-0.498058	-0.28777	-0.132799	-0.278087	-0.358441	-0.286301	-0.037733	-0.121104	-0.029027	-0.211261	-0.220908	-0.439046	-0.053309	-0.187071	0.044379	0.356308	-0.293922	-0.101266	-0.293399	-0.237291	-0.220908	-0.28777	-0.177429	-0.240644	-0.211325	-0.007468
	-0.547085	-0.317069	-0.655282	-0.43575	-0.620148	-0.454642	-0.387014	-0.403879	-0.563668	-0.511507	-0.050084	-0.3493	-0.153421	-0.332285	-0.28777	-0.454642	-0.240864	-0.09253	-0.23555	0.022042	-0.410997	-0.211235	-0.464483	-0.391388	-0.439046	-0.454642	-0.246077	-0.275361	-0.26923	-0.103542
	-0.365602	-0.243772	-0.446875	-0.259006	-0.430289	-0.240864	-0.151591	-0.261316	-0.34038	-0.257308	0.05356	-0.323968	-0.01269	-0.240356	-0.177429	-0.246077	-0.122009	0.060066	-0.051947	0.222947	-0.206912	-0.058413	-0.282478	-0.21944	-0.053309	-0.240864	-0.122009	-0.114969	-0.156626	0.074975
	-0.173487	0.00265	-0.217075	-0.068763	-0.226135	-0.09253	0.082895	-0.105575	-0.19675	-0.114153	0.032835	-0.123482	0.005186	-0.185469	-0.240644	-0.275361	-0.114969	0.03084	-0.082933	0.19096	-0.134914	0.084835	-0.206397	-0.009836	-0.187071	-0.09253	0.060066	0.03084	0.089455	0.2482
	-0.323389	-0.226587	-0.372848	-0.232272	-0.38649	-0.23555	-0.172129	-0.237025	-0.270435	-0.245079	-0.070064	-0.217266	-0.062206	-0.256476	-0.211325	-0.26923	-0.156626	0.089455	-0.094519	0.149918	-0.245161	-0.031958	-0.205874	-0.166052	0.044379	-0.23555	-0.051947	-0.082933	-0.094519	0.106961
	-0.062283	-0.032113	-0.228531	0.03379	-0.143574	0.022042	0.152749	0.023853	-0.083443	-0.054367	0.211498	-0.021518	0.168302	-0.007861	-0.007468	-0.103542	0.074975	0.2482	0.106961	0.377834	0.032032	0.216709	-0.040229	0.105217	0.356308	0.022042	0.222947	0.19096	0.149918	0.377834
	0.026018	0.016131	-0.192147	-0.078325	-0.144819	0.05356	0.112435	-0.111724	-0.04873	0.012107	0.050863	-0.289644	-0.045479	-0.272375	-0.226316	-0.409199	-0.139493	0.010852	-0.137061	0.091791	0.050863	0.175868	0.107594	0.057567	0.161174	0.025038	0.112435	0.139637	0.117726	0.329958
	-0.170351	-0.337577	-0.346854	0.023959	-0.269705	-0.323968	-0.075793	-0.187319	-0.298396	-0.243997	0.175868	-0.077211	0.112739	-0.111782	-0.080618	-0.19527	-0.050978	0.184283	-0.047111	0.314215	-0.289644	-0.077211	-0.260856	-0.200504	-0.078664	-0.191667	-0.075793	-0.11294	-0.132379	0.047547
	0.00036	0.119126	-0.377244	0.045673	-0.097509	-0.01269	0.109149	-0.073	-0.138368	-0.048018	0.107594	-0.260856	0.039359	-0.19513	-0.131637	-0.358766	-0.197525	0.016449	-0.093336	0.052505	-0.045479	0.112739	0.039359	-0.001229	0.371709	-0.035781	0.109149	0.059858	-0.041082	0.230249
	-0.162918	-0.118761	-0.362946	-0.234786	-0.311716	-0.240356	-0.181705	-0.162166	-0.289871	-0.154619	0.057567	-0.200504	-0.001229	-0.185164	-0.139461	-0.299699	-0.122202	0.07396	-0.054868	0.154816	-0.272375	-0.111782	-0.19513	-0.185164	0.006738	-0.240307	-0.181705	-0.093056	-0.101542	-0.027513
	-0.438099	0.048087	-0.376979	-0.291372	-0.358199	-0.177429	-0.072809	-0.142599	-0.374018	-0.174963	0.161174	-0.078664	0.371709	0.006738	0.114515	-0.161409	0.099132	0.448946	0.027466	0.501718	-0.226316	-0.080618	-0.131637	-0.139461	0.114515	-0.132799	-0.072809	-0.056606	-0.057128	0.070801
	-0.048532	-0.174207	-0.465839	-0.172627	-0.339852	-0.246077	-0.225628	-0.203736	-0.344402	-0.113668	0.025038	-0.191667	-0.035781	-0.240307	-0.132799	-0.387014	-0.151591	0.082895	-0.172129	0.152749	-0.409199	-0.19527	-0.358766	-0.299699	-0.161409	-0.387014	-0.225628	-0.232654	-0.250225	-0.103979
	-0.41654	-0.013798	-0.303441	-0.126723	-0.2897	-0.122009	-0.048199	-0.139107	-0.459451	-0.247622	0.112435	-0.075793	0.109149	-0.181705	-0.072809	-0.225628	-0.048199	0.132841	0.026085	0.271148	-0.139493	-0.050978	-0.197525	-0.122202	0.099132	-0.151591	-0.048199	-0.077668	-0.090462	0.129384
	-0.120589	0.203937	-0.116003	0.096967	0.035243	0.060066	0.132841	0.056659	-0.057253	-0.034418	0.139637	-0.11294	0.059858	-0.093056	-0.056606	-0.232654	-0.077668	0.151336	0.01372	0.217335	0.010852	0.184283	0.016449	0.07396	0.448946	0.082895	0.132841	0.151336	0.162159	0.359023
	-0.201697	-0.206875	-0.300742	-0.176263	-0.407315	-0.051947	0.026085	-0.115006	-0.152511	-0.07102	0.117726	-0.132379	-0.041082	-0.101542	-0.057128	-0.250225	-0.090462	0.162159	-0.020609	0.206293	-0.137061	-0.047111	-0.093336	-0.054868	0.027466	-0.172129	0.026085	0.01372	-0.020609	0.213614
	0.259885	0.28988	-0.002694	0.051878	0.008208	0.222947	0.271148	0.247056	0.163077	0.113415	0.329958	0.047547	0.230249	-0.027513	0.070801	-0.103979	0.129384	0.359023	0.213614	0.385483	0.091791	0.314215	0.052505	0.154816	0.501718	0.152749	0.271148	0.217335	0.206293	0.385483
	0.017308	0.129421	-0.147321	0.057887	-0.073102	0.032835	0.139637	0.078344	-0.058256	-0.084977	-0.115072	-0.367354	-0.210499	-0.30519	-0.349203	-0.422841	-0.180675	-0.119488	-0.312145	0.028765	-0.115072	0.09373	-0.119151	-0.039375	0.075845	-0.139353	-0.111724	0.078344	0.035962	0.252828
	-0.196587	-0.026834	-0.33259	-0.128368	-0.237544	-0.123482	-0.11294	-0.129026	-0.27009	-0.334572	0.09373	-0.069004	0.059346	-0.073994	-0.16138	-0.163979	-0.109579	0.114448	-0.026395	0.222752	-0.367354	-0.069004	-0.440746	-0.255823	-0.194329	-0.366166	-0.187319	-0.129026	-0.160201	0.035999
	0.008209	0.149715	-0.260746	0.021141	-0.075106	0.005186	0.059858	0.064334	-0.11394	-0.072234	-0.119151	-0.440746	-0.151609	-0.441915	-0.352866	-0.446063	-0.323052	-0.151804	-0.277596	0.031071	-0.210499	0.059346	-0.151609	-0.045586	-0.030597	-0.194253	-0.073	0.064334	-0.040386	0.177193
	-0.200829	-0.048736	-0.385328	-0.120288	-0.234044	-0.185469	-0.093056	-0.142593	-0.259628	-0.29152	-0.039375	-0.255823	-0.045586	-0.259342	-0.243172	-0.316494	-0.195304	-0.025587	-0.110391	0.133721	-0.30519	-0.073994	-0.441915	-0.259342	-0.112305	-0.330394	-0.162166	-0.142593	-0.176812	0.003922
	-0.205145	-0.006643	-0.364256	-0.189958	-0.309493	-0.240644	-0.056606	-0.131734	-0.264169	-0.265588	0.075845	-0.194329	-0.030597	-0.112305	-0.083253	-0.321219	-0.229968	0.061426	0.08095	0.220937	-0.349203	-0.16138	-0.352866	-0.243172	-0.083253	-0.278087	-0.142599	-0.131734	-0.218862	-0.049349
	-0.274899	-0.030519	-0.5068	-0.226918	-0.308534	-0.275361	-0.232654	-0.202771	-0.384283	-0.44561	-0.139353	-0.366166	-0.194253	-0.330394	-0.278087	-0.403879	-0.261316	-0.105575	-0.237025	0.023853	-0.422841	-0.163979	-0.446063	-0.316494	-0.321219	-0.403879	-0.203736	-0.202771	-0.305519	-0.015592
	-0.143047	0.051052	-0.357372	-0.088455	-0.167985	-0.114969	-0.077668	-0.150879	-0.219314	-0.222869	-0.111724	-0.187319	-0.073	-0.162166	-0.142599	-0.203736	-0.139107	0.056659	-0.115006	0.247056	-0.180675	-0.109579	-0.323052	-0.195304	-0.229968	-0.261316	-0.139107	-0.150879	-0.130614	0.006802
	0.011079	0.238751	-0.176208	0.050251	-0.016107	0.03084	0.151336	0.048294	-0.057635	-0.07941	0.078344	-0.129026	0.064334	-0.142593	-0.131734	-0.202771	-0.150879	0.048294	-0.073496	0.23714	-0.119488	0.114448	-0.151804	-0.025587	0.061426	-0.105575	0.056659	0.048294	0.038304	0.22251
	-0.081789	0.061983	-0.292803	-0.064261	-0.12616	-0.082933	0.01372	-0.073496	-0.175962	-0.148229	0.035962	-0.160201	-0.040386	-0.176812	-0.218862	-0.305519	-0.130614	0.038304	-0.083905	0.122977	-0.312145	-0.026395	-0.277596	-0.110391	0.08095	-0.237025	-0.115006	-0.073496	-0.083905	0.104675
	0.153904	0.362034	-0.056073	0.205294	0.082318	0.19096	0.217335	0.23714	0.076155	0.117197	0.252828	0.035999	0.177193	0.003922	-0.049349	-0.015592	0.006802	0.22251	0.104675	0.329431	0.028765	0.222752	0.031071	0.133721	0.220937	0.023853	0.247056	0.23714	0.122977	0.329431
	0.041729	0.003509	-0.012362	0.142083	-0.001336	-0.070064	0.117726	0.035962	-0.023587	0.040171	-0.219733	-0.446813	-0.285209	-0.46657	-0.431081	-0.64441	-0.310525	-0.230536	-0.357715	-0.093681	-0.219733	-0.002989	-0.266084	-0.17649	-0.066201	-0.200164	-0.04873	-0.058256	-0.023587	0.097148
	-0.272703	0.008388	-0.271313	-0.038266	-0.221633	-0.217266	-0.132379	-0.160201	-0.302257	-0.245917	-0.002989	-0.225544	-0.133233	-0.177155	-0.328686	-0.336151	-0.260747	-0.07131	-0.155479	0.025025	-0.446813	-0.225544	-0.512303	-0.391451	-0.28396	-0.44528	-0.298396	-0.27009	-0.302257	-0.139793
	-0.048145	0.007388	-0.16103	0.061512	0.003919	-0.062206	-0.041082	-0.040386	-0.120872	-0.07374	-0.266084	-0.512303	-0.199195	-0.459594	-0.426072	-0.610891	-0.367886	-0.234794	-0.377404	-0.096857	-0.285209	-0.133233	-0.199195	-0.209477	-0.068757	-0.256782	-0.138368	-0.11394	-0.120872	-0.03969
	-0.188368	-0.003811	-0.292453	-0.092898	-0.186499	-0.256476	-0.101542	-0.176812	-0.318604	-0.186103	-0.17649	-0.391451	-0.209477	-0.358185	-0.370067	-0.490359	-0.336619	-0.097269	-0.276413	-0.038394	-0.46657	-0.177155	-0.459594	-0.358185	-0.201272	-0.438043	-0.289871	-0.259628	-0.318604	-0.174859
	-0.259451	-0.033977	-0.250613	-0.057227	-0.205309	-0.211325	-0.057128	-0.218862	-0.288678	-0.319171	-0.066201	-0.28396	-0.068757	-0.201272	-0.112612	-0.313244	-0.215697	0.055499	-0.142295	0.3096	-0.431081	-0.328686	-0.426072	-0.370067	-0.112612	-0.358441	-0.374018	-0.264169	-0.288678	-0.056014
	-0.287981	-0.131971	-0.433133	0.026941	-0.226082	-0.26923	-0.250225	-0.305519	-0.44412	-0.491769	-0.200164	-0.44528	-0.256782	-0.438043	-0.358441	-0.563668	-0.34038	-0.19675	-0.270435	-0.083443	-0.64441	-0.336151	-0.610891	-0.490359	-0.313244	-0.563668	-0.344402	-0.384283	-0.44412	-0.266011
	-0.232997	-0.042273	-0.200961	-0.212497	-0.23829	-0.156626	-0.090462	-0.130614	-0.18668	-0.163219	-0.04873	-0.298396	-0.138368	-0.289871	-0.374018	-0.344402	-0.459451	-0.057253	-0.152511	0.163077	-0.310525	-0.260747	-0.367886	-0.336619	-0.215697	-0.34038	-0.459451	-0.219314	-0.18668	-0.062808
	0.012307	0.174894	-0.044725	0.124687	0.002929	0.089455	0.162159	0.038304	-0.175276	-0.026559	-0.058256	-0.27009	-0.11394	-0.259628	-0.264169	-0.384283	-0.219314	-0.057635	-0.175962	0.076155	-0.230536	-0.07131	-0.234794	-0.097269	0.055499	-0.19675	-0.057253	-0.057635	-0.175276	0.13583
	-0.121195	0.110369	-0.174096	-0.013416	-0.102386	-0.094519	-0.020609	-0.083905	-0.268839	-0.160706	-0.023587	-0.302257	-0.120872	-0.318604	-0.288678	-0.44412	-0.18668	-0.175276	-0.268839	-0.052077	-0.357715	-0.155479	-0.377404	-0.276413	-0.142295	-0.270435	-0.152511	-0.175962	-0.268839	0.049914
	0.155333	0.254363	0.023628	0.299496	0.118577	0.149918	0.206293	0.122977	-0.052077	0.044047	0.097148	-0.139793	-0.03969	-0.174859	-0.056014	-0.266011	-0.062808	0.13583	0.049914	0.23875	-0.093681	0.025025	-0.096857	-0.038394	0.3096	-0.083443	0.163077	0.076155	-0.052077	0.23875
	0.06847	0.172337	0.029708	0.130008	0.040291	0.211498	0.329958	0.252828	0.097148	0.195835	-0.077894	-0.456729	-0.209798	-0.331288	-0.385969	-0.553867	-0.333854	-0.190305	-0.290938	0.028233	-0.077894	0.020842	-0.052969	-0.066585	0.069485	-0.127672	0.012107	-0.084977	0.040171	0.195835
	-0.006401	0.17323	-0.233778	-0.072605	-0.24967	-0.021518	0.047547	0.035999	-0.139793	-0.166402	0.020842	-0.191021	-0.034299	-0.138756	-0.108878	-0.27329	-0.171008	0.005425	-0.120011	0.185807	-0.456729	-0.191021	-0.325964	-0.35156	-0.258275	-0.370606	-0.243997	-0.334572	-0.245917	-0.166402
	0.06457	0.300655	-0.030588	0.085158	-0.0142	0.168302	0.230249	0.177193	-0.03969	0.048399	-0.052969	-0.325964	-0.185542	-0.414244	-0.340422	-0.508648	-0.376612	-0.150378	-0.301713	-0.040551	-0.209798	-0.034299	-0.185542	-0.09091	-0.009714	-0.245007	-0.048018	-0.072234	-0.07374	0.048399
	-0.030111	0.219003	-0.222053	-0.027184	-0.11709	-0.007861	-0.027513	0.003922	-0.174859	-0.112152	-0.066585	-0.35156	-0.09091	-0.242135	-0.279256	-0.39957	-0.291475	-0.047378	-0.189418	0.030236	-0.331288	-0.138756	-0.414244	-0.242135	-0.116699	-0.361696	-0.154619	-0.29152	-0.186103	-0.112152
	-0.044916	0.18012	-0.21907	-0.006417	-0.151366	-0.007468	0.070801	-0.049349	-0.056014	-0.133792	0.069485	-0.258275	-0.009714	-0.116699	-0.117206	-0.247225	-0.17157	0.059099	0.09534	0.239793	-0.385969	-0.108878	-0.340422	-0.279256	-0.117206	-0.286301	-0.174963	-0.265588	-0.319171	-0.133792
	-0.160895	0.05113	-0.291314	0.124931	-0.21876	-0.103542	-0.103979	-0.015592	-0.266011	-0.223523	-0.127672	-0.370606	-0.245007	-0.361696	-0.286301	-0.511507	-0.257308	-0.114153	-0.245079	-0.054367	-0.553867	-0.27329	-0.508648	-0.39957	-0.247225	-0.511507	-0.113668	-0.44561	-0.491769	-0.223523
	0.004326	0.178333	-0.245226	0.038132	-0.114604	0.074975	0.129384	0.006802	-0.062808	-0.043769	0.012107	-0.243997	-0.048018	-0.154619	-0.174963	-0.113668	-0.247622	-0.034418	-0.07102	0.113415	-0.333854	-0.171008	-0.376612	-0.291475	-0.17157	-0.257308	-0.247622	-0.222869	-0.163219	-0.043769
	0.157065	0.35149	0.000871	0.192624	-0.021828	0.2482	0.359023	0.22251	0.13583	0.14755	-0.084977	-0.334572	-0.072234	-0.29152	-0.265588	-0.44561	-0.222869	-0.07941	-0.148229	0.117197	-0.190305	0.005425	-0.150378	-0.047378	0.059099	-0.114153	-0.034418	-0.07941	-0.026559	0.14755
	0.032731	0.209746	-0.150577	0.088994	-0.036545	0.106961	0.213614	0.104675	0.049914	0.001228	0.040171	-0.245917	-0.07374	-0.186103	-0.319171	-0.491769	-0.163219	-0.026559	-0.160706	0.044047	-0.290938	-0.120011	-0.301713	-0.189418	0.09534	-0.245079	-0.07102	-0.148229	-0.160706	0.001228
	0.275251	0.50597	0.132552	0.334861	0.232012	0.377834	0.385483	0.329431	0.23875	0.23516	0.195835	-0.166402	0.048399	-0.112152	-0.133792	-0.223523	-0.043769	0.14755	0.001228	0.23516	0.028233	0.185807	-0.040551	0.030236	0.239793	-0.054367	0.113415	0.117197	0.044047	0.23516

## Sheet: Figure 4
		epistasis values at different inducer concentrations				category of change in epistasis at different inducer concentrations
	Genotype	low	medium	high		panel a	panel b	panel c	panel d
	R1_O1	-0.199949	0.000361421	-0.246755		1	0	0	0
	R2_O1	-0.4101	-0.207439	-0.285134		1	0	0	0
	R3_O1	-0.232676	-0.0378522	-0.0414395		1	0	0	0
	R4_O1	-0.688365	-0.337407	-0.166156		0	1	0	0
	R5_O1	-0.332104	-0.154014	-0.223081		1	0	0	0
	R6_O1	-0.556744	-0.254854	-0.293544		1	0	0	0
	R7_O1	-0.394997	-0.201393	-0.24061		1	0	0	0
	R8_O1	-0.0735945	-0.0371466	-0.0301911		0	1	0	0
	R9_O1	-0.334382	-0.145588	-0.17762		1	0	0	0
	R10_O1	-0.256983	-0.0216581	0.0393776		0	1	0	0
	R1_O2	0.446443	0.181535	-0.0245653		0	0	1	0
	R2_O2	-0.085096	-0.0945833	-0.164552		0	0	1	0
	R3_O2	0.154822	0.036543	-0.09904		0	0	1	0
	R4_O2	-0.0481744	-0.0736508	-0.133656		0	0	1	0
	R5_O2	0.08475	-0.0726884	-0.21362		0	0	1	0
	R6_O2	-0.199829	-0.190121	-0.308331		1	0	0	0
	R7_O2	-0.0988941	-0.13177	-0.181026		0	0	1	0
	R8_O2	0.142967	0.0599241	0.042741		0	0	1	0
	R9_O2	-0.129095	-0.106826	-0.142854		1	0	0	0
	R10_O2	0.172417	0.233017	0.185049		1	0	0	0
	R1_O3	-0.230221	-0.232207	-0.282982		0	0	1	0
	R2_O3	-0.470637	-0.373645	-0.307143		0	1	0	0
	R3_O3	0.0516232	0.0646414	-0.0230593		1	0	0	0
	R4_O3	-0.300495	-0.232295	-0.230888		0	1	0	0
	R5_O3	-0.354432	-0.276785	-0.266145		0	1	0	0
	R6_O3	-0.546851	-0.402172	-0.367418		0	1	0	0
	R7_O3	-0.276167	-0.273242	-0.27313		0	1	0	0
	R8_O3	-0.056193	-0.0622386	0.0109553		0	0	0	1
	R9_O3	-0.3504	-0.175891	-0.119324		0	1	0	0
	R10_O3	-0.0028478	0.0661351	0.168487		0	1	0	0
	R1_O4	-0.364741	-0.146742	-0.354263		1	0	0	0
	R2_O4	-0.293878	-0.320903	-0.333116		0	0	1	0
	R3_O4	-0.138156	-0.157509	-0.182325		0	0	1	0
	R4_O4	-0.348226	-0.308436	-0.325159		1	0	0	0
	R5_O4	-0.287823	-0.275351	-0.388274		1	0	0	0
	R6_O4	-0.327832	-0.29648	-0.377768		1	0	0	0
	R7_O4	-0.280406	-0.302863	-0.358456		0	0	1	0
	R8_O4	-0.0556184	-0.124247	-0.114416		0	0	0	1
	R9_O4	-0.354272	-0.33326	-0.292465		0	1	0	0
	R10_O4	0.0337527	0.0143083	0.0503436		0	0	0	1
	R1_O5	0.0477214	0.115475	-0.263253		1	0	0	0
	R2_O5	-0.142393	-0.113518	-0.186045		1	0	0	0
	R3_O5	0.0826236	0.118765	-0.000862533		1	0	0	0
	R4_O5	-0.179579	-0.110962	-0.0990963		0	1	0	0
	R5_O5	-0.070962	0.0315821	-0.20537		1	0	0	0
	R6_O5	-0.241642	-0.183353	-0.279769		1	0	0	0
	R7_O5	-0.0693258	-0.0284926	-0.137811		1	0	0	0
	R8_O5	0.19992	0.0719269	0.010097		0	0	1	0
	R9_O5	-0.20465	-0.175042	-0.172419		0	1	0	0
	R10_O5	-0.174375	0.0768295	0.181487		0	1	0	0
	R1_O6	0.0381047	0.166751	-0.343314		1	0	0	0
	R2_O6	-0.183458	-0.0654889	-0.439365		1	0	0	0
	R3_O6	-0.0119728	-0.00853946	-0.244943		1	0	0	0
	R4_O6	-0.113418	-0.0582365	-0.378766		1	0	0	0
	R5_O6	-0.347332	-0.196624	-0.346921		1	0	0	0
	R6_O6	-0.432953	-0.206342	-0.37174		1	0	0	0
	R7_O6	-0.203005	-0.118133	-0.37887		1	0	0	0
	R8_O6	0.115997	0.033656	-0.0760116		0	0	1	0
	R9_O6	-0.249305	-0.124475	-0.301012		1	0	0	0
	R10_O6	0.0672578	0.169131	-0.00452206		1	0	0	0
	R1_O7	0.0426387	0.0961815	-0.0983168		1	0	0	0
	R2_O7	-0.20246	-0.175063	-0.228504		1	0	0	0
	R3_O7	0.0360874	0.0598094	-0.0491176		1	0	0	0
	R4_O7	-0.174877	-0.0580329	-0.133902		1	0	0	0
	R5_O7	-0.0679768	-0.109138	-0.20315		0	0	1	0
	R6_O7	-0.337001	-0.300713	-0.333361		1	0	0	0
	R7_O7	-0.0569199	-0.0547475	-0.211488		1	0	0	0
	R8_O7	0.10595	0.0668461	0.0216194		0	0	1	0
	R9_O7	-0.106884	-0.126378	-0.180933		0	0	1	0
	R10_O7	0.0912922	0.135231	0.133702		1	0	0	0
	R1_O8	0.242769	0.0997641	-0.046285		0	0	1	0
	R2_O8	-0.0700498	-0.189443	-0.199682		0	0	1	0
	R3_O8	0.163816	0.0547572	0.0408652		0	0	1	0
	R4_O8	0.0472516	-0.0655626	-0.0380165		0	0	0	1
	R5_O8	-0.00560754	-0.172752	-0.192264		0	0	1	0
	R6_O8	-0.164717	-0.161418	-0.123476		0	1	0	0
	R7_O8	-0.0469765	-0.091703	-0.0592869		0	0	0	1
	R8_O8	0.0653606	-0.0230521	0.0504576		0	0	0	1
	R9_O8	-0.134016	-0.113497	-0.0664774		0	1	0	0
	R10_O8	0.167959	0.198832	0.208391		0	1	0	0
	R1_O9	0.0551291	0.0304609	-0.154486		0	0	1	0
	R2_O9	-0.28511	-0.18493	-0.121916		0	1	0	0
	R3_O9	0.066846	0.0533469	0.0567109		0	0	0	1
	R4_O9	-0.270024	-0.21034	-0.126633		0	1	0	0
	R5_O9	-0.163863	-0.175109	-0.15768		0	0	0	1
	R6_O9	-0.260716	-0.207068	-0.198416		0	1	0	0
	R7_O9	-0.230266	-0.17667	-0.0962868		0	1	0	0
	R8_O9	0.169447	0.0445423	0.0677243		0	0	0	1
	R9_O9	-0.166702	-0.0707823	-0.0823157		1	0	0	0
	R10_O9	0.0347911	0.0725705	0.260018		0	1	0	0
	R1_O10	0.302068	0.232921	-0.0428881		0	0	1	0
	R2_O10	0.135186	0.0127387	-0.103753		0	0	1	0
	R3_O10	0.22127	0.16267	0.100669		0	0	1	0
	R4_O10	0.108807	0.00435528	-0.00205456		0	0	1	0
	R5_O10	0.0150319	0.0552821	-0.148624		1	0	0	0
	R6_O10	0.0377453	0.0077944	-0.102957		0	0	1	0
	R7_O10	0.0911542	0.0644306	-0.00129394		0	0	1	0
	R8_O10	0.186782	0.155273	0.172212		0	0	0	1
	R9_O10	0.132247	0.167264	0.108147		1	0	0	0
	R10_O10	0.437717	0.425764	0.330886		0	0	1	0
	S1_O1	-0.323167	-0.0486345	-0.198847		1	0	0	0
	S2_O1	-0.250522	-0.0469912	-0.0424867		0	1	0	0
	S3_O1	-0.474533	-0.297466	-0.0894077		0	1	0	0
	S4_O1	-0.224866	0.045715	0.0839319		0	1	0	0
	S5_O1	-0.378534	-0.0546295	-0.0539564		0	1	0	0
	S6_O1	-0.330734	-0.0660383	0.103418		0	1	0	0
	S7_O1	-0.405951	-0.205464	0.174277		0	1	0	0
	S8_O1	-0.255921	-0.0107027	0.0978696		0	1	0	0
	S9_O1	-0.352984	-0.268111	-0.0220555		0	1	0	0
	S10_O1	-0.272578	-0.0530141	0.140299		0	1	0	0
	S1_O2	0.233223	0.221689	0.0306998		0	0	1	0
	S2_O2	0.274676	0.214466	0.244273		0	0	0	1
	S3_O2	-0.00335447	0.0355848	-0.169671		1	0	0	0
	S4_O2	0.0855217	0.139225	0.089005		1	0	0	0
	S5_O2	0.228841	0.218087	0.00679517		0	0	1	0
	S6_O2	0.134538	0.183825	0.00461991		1	0	0	0
	S7_O2	0.106857	0.132177	0.110686		1	0	0	0
	S8_O2	0.0131997	-0.00502491	0.0664333		0	0	0	1
	S9_O2	-0.00398852	-0.0193539	-0.0925151		0	0	1	0
	S10_O2	0.141691	0.201449	0.00311732		1	0	0	0
	S1_O3	-0.266021	-0.0639443	-0.31937		1	0	0	0
	S2_O3	-0.285955	-0.0182243	0.00373322		0	1	0	0
	S3_O3	-0.41802	-0.247822	-0.133397		0	1	0	0
	S4_O3	-0.160335	0.023796	-0.00250996		1	0	0	0
	S5_O3	-0.29049	-0.073086	-0.144704		1	0	0	0
	S6_O3	-0.209885	-0.0360345	0.0199132		0	1	0	0
	S7_O3	-0.19725	-0.101176	0.112842		0	1	0	0
	S8_O3	-0.300446	-0.0943068	-0.0523895		0	1	0	0
	S9_O3	-0.187981	-0.0809723	-0.0514371		0	1	0	0
	S10_O3	-0.206762	-0.109099	0.0239915		0	1	0	0
	S1_O4	-0.0814469	0.00993077	0.042178		0	1	0	0
	S2_O4	-0.209432	-0.138518	0.0278429		0	1	0	0
	S3_O4	-0.556015	-0.479593	-0.239957		0	1	0	0
	S4_O4	-0.169169	-0.0909052	-0.0726443		0	1	0	0
	S5_O4	-0.228082	-0.089866	-0.128045		1	0	0	0
	S6_O4	-0.340491	-0.261963	-0.0711591		0	1	0	0
	S7_O4	-0.198597	-0.145651	0.0604045		0	1	0	0
	S8_O4	-0.249212	-0.190327	-0.112829		0	1	0	0
	S9_O4	-0.228963	-0.169909	-0.0932321		0	1	0	0
	S10_O4	-0.375783	-0.285476	-0.108693		0	1	0	0
	S1_O5	-0.117273	0.142034	-0.129644		1	0	0	0
	S2_O5	0.202911	0.214686	0.134819		1	0	0	0
	S3_O5	-0.0924341	0.0263804	0.119182		0	1	0	0
	S4_O5	0.209552	0.300434	0.25171		1	0	0	0
	S5_O5	0.147106	0.286005	0.109354		1	0	0	0
	S6_O5	-0.172994	0.0473877	0.192641		0	1	0	0
	S7_O5	0.187097	0.275065	0.436045		0	1	0	0
	S8_O5	-0.293358	-0.0401879	0.206871		0	1	0	0
	S9_O5	-0.308827	-0.254579	0.0825193		0	1	0	0
	S10_O5	-0.343099	-0.152729	0.192247		0	1	0	0
	S1_O6	0.0429411	0.0412596	-0.190949		0	0	1	0
	S2_O6	0.221948	0.0393462	-0.0502667		0	0	1	0
	S3_O6	-0.120135	-0.0110137	-0.119054		1	0	0	0
	S4_O6	0.0481612	0.149231	-0.0395944		1	0	0	0
	S5_O6	0.103948	0.120093	-0.202189		1	0	0	0
	S6_O6	-0.132318	0.0255492	-0.0340117		1	0	0	0
	S7_O6	0.012089	0.0903919	0.0672788		1	0	0	0
	S8_O6	0.0993131	0.143713	0.0136218		1	0	0	0
	S9_O6	-0.00581918	0.0373761	-0.107845		1	0	0	0
	S10_O6	-0.0485804	0.117788	-0.0361548		1	0	0	0
	S1_O7	-0.0544059	-0.0142373	-0.102314		1	0	0	0
	S2_O7	-0.0282052	-0.0898995	0.0402131		0	0	0	1
	S3_O7	-0.230904	-0.170752	-0.206635		1	0	0	0
	S4_O7	0.0486311	0.00493887	-0.0698765		0	0	1	0
	S5_O7	-0.0299037	-0.0312308	-0.0780877		0	0	1	0
	S6_O7	0.0349145	0.0614739	-0.035894		1	0	0	0
	S7_O7	0.00271856	0.0254076	0.0546664		0	1	0	0
	S8_O7	0.0404765	0.0068466	-0.0593392		0	0	1	0
	S9_O7	-0.0451372	-0.0723215	-0.150829		0	0	1	0
	S10_O7	-0.110153	-0.0453393	-0.116644		1	0	0	0
	S1_O8	-0.111744	-0.158588	-0.126456		0	0	0	1
	S2_O8	0.0635968	-0.0836464	0.141266		0	0	0	1
	S3_O8	-0.227156	-0.242484	-0.172641		0	0	0	1
	S4_O8	0.0491314	-0.0325313	0.0128273		0	0	0	1
	S5_O8	-0.0010125	-0.0548892	-0.065149		0	0	1	0
	S6_O8	-0.0145121	-0.0336786	-0.0216433		0	0	0	1
	S7_O8	-0.0380421	-0.0277557	0.0225664		0	1	0	0
	S8_O8	0.0208247	-0.0827391	0.0079637		0	0	0	1
	S9_O8	0.0156444	-0.108713	-0.0584152		0	0	0	1
	S10_O8	-0.0889085	-0.10435	-0.0802849		0	0	0	1
	S1_O9	-0.0180563	-0.0323237	-0.09363		0	0	1	0
	S2_O9	-0.00150736	-0.0571613	0.131304		0	0	0	1
	S3_O9	-0.245646	-0.26376	-0.130482		0	0	0	1
	S4_O9	0.0533593	0.0647507	0.104072		0	1	0	0
	S5_O9	0.00443639	0.0159728	0.0356505		0	1	0	0
	S6_O9	-0.101788	-0.0757093	0.0546531		0	1	0	0
	S7_O9	-0.028487	-0.00171046	0.129954		0	1	0	0
	S8_O9	-0.04089	-0.0663555	0.0104774		0	0	0	1
	S9_O9	-0.0665686	-0.0711671	-0.0105781		0	0	0	1
	S10_O9	-0.105005	-0.0781626	0.0302445		0	1	0	0
	S1_O10	0.141208	0.121009	-0.0296614		0	0	1	0
	S2_O10	0.400163	0.262684	0.413527		0	0	0	1
	S3_O10	-0.133531	-0.131099	-0.135891		1	0	0	0
	S4_O10	0.276161	0.134425	0.0955183		0	0	1	0
	S5_O10	0.378256	0.217619	0.0327719		0	0	1	0
	S6_O10	0.120094	0.11066	-0.167758		0	0	1	0
	S7_O10	0.284788	0.261493	0.177318		0	0	1	0
	S8_O10	0.379663	0.337513	0.18686		0	0	1	0
	S9_O10	0.22945	0.161717	0.0932989		0	0	1	0
	S10_O10	0.00138067	-0.00269249	0.00315231		0	0	0	1
	R1_S1	0.00856257	0.0546753	-0.0186553		1	0	0	0
	R2_S1	-0.486155	-0.314771	-0.366041		1	0	0	0
	R3_S1	-0.148699	0.0683225	-0.15673		1	0	0	0
	R4_S1	-0.0864433	0.0315498	0.0503875		0	1	0	0
	R5_S1	-0.305816	-0.0955111	-0.105823		1	0	0	0
	R6_S1	-0.424375	-0.153941	-0.351024		1	0	0	0
	R7_S1	-0.452624	-0.309965	-0.283773		0	1	0	0
	R8_S1	-0.0951581	-0.0777231	-0.169071		1	0	0	0
	R9_S1	-0.407531	-0.194291	-0.351281		1	0	0	0
	R10_S1	-0.132048	0.0302534	0.00724619		1	0	0	0
	R1_S2	0.101208	-0.0427251	-0.2666		0	0	1	0
	R2_S2	-0.412852	-0.355669	-0.228945		0	1	0	0
	R3_S2	-0.0516175	-0.136782	-0.0791765		0	0	0	1
	R4_S2	-0.484698	-0.32198	-0.150599		0	1	0	0
	R5_S2	-0.191976	-0.184764	-0.226291		1	0	0	0
	R6_S2	-0.373543	-0.345255	-0.301902		0	1	0	0
	R7_S2	-0.00710161	-0.127482	-0.00653698		0	0	0	1
	R8_S2	0.0912018	-0.00876621	0.0697316		0	0	0	1
	R9_S2	-0.315928	-0.269355	-0.112956		0	1	0	0
	R10_S2	0.128623	0.257746	0.471798		0	1	0	0
	R1_S3	-0.410514	-0.565256	-0.193623		0	0	0	1
	R2_S3	-0.389475	-0.409044	-0.420629		0	0	1	0
	R3_S3	-0.54825	-0.65061	-0.32375		0	0	0	1
	R4_S3	-0.541672	-0.533715	-0.458052		0	1	0	0
	R5_S3	-0.400238	-0.411064	-0.312505		0	0	0	1
	R6_S3	-0.742947	-0.748992	-0.617109		0	0	0	1
	R7_S3	-0.543042	-0.644129	-0.489191		0	0	0	1
	R8_S3	-0.173848	-0.162206	-0.149664		0	1	0	0
	R9_S3	-0.440336	-0.396302	-0.304609		0	1	0	0
	R10_S3	-0.168578	-0.13599	-0.0273137		0	1	0	0
	R1_S4	-0.252929	-0.148404	-0.22518		1	0	0	0
	R2_S4	-0.162635	-0.167309	-0.25352		0	0	1	0
	R3_S4	-0.0653177	0.0702429	-0.0499925		1	0	0	0
	R4_S4	-0.524137	-0.443409	-0.304094		0	1	0	0
	R5_S4	-0.354775	-0.311284	-0.35592		1	0	0	0
	R6_S4	-0.303057	-0.226093	-0.335782		1	0	0	0
	R7_S4	-0.127533	-0.0997572	-0.204488		1	0	0	0
	R8_S4	-0.185468	-0.180448	-0.0700121		0	1	0	0
	R9_S4	-0.444073	-0.362974	-0.18929		0	1	0	0
	R10_S4	-0.3348	-0.1909	0.0264191		0	1	0	0
	R1_S5	-0.14971	-0.147393	-0.373769		1	0	0	0
	R2_S5	-0.600388	-0.496863	-0.420698		0	1	0	0
	R3_S5	-0.207175	-0.00882232	-0.120924		1	0	0	0
	R4_S5	-0.325296	-0.311272	-0.431791		1	0	0	0
	R5_S5	-0.474177	-0.280373	-0.346537		1	0	0	0
	R6_S5	-0.410528	-0.340696	-0.37067		1	0	0	0
	R7_S5	-0.383072	-0.321973	-0.327244		1	0	0	0
	R8_S5	0.132462	0.125307	0.078045		0	0	1	0
	R9_S5	-0.323524	-0.26403	-0.347363		1	0	0	0
	R10_S5	-0.0134599	0.0431993	-0.0163468		1	0	0	0
	R1_S6	0.265915	0.169272	-0.009847		0	0	1	0
	R2_S6	-0.612338	-0.512879	-0.483849		0	1	0	0
	R3_S6	-0.0277513	-0.0306663	-0.245016		0	0	1	0
	R4_S6	-0.373278	-0.192933	-0.28861		1	0	0	0
	R5_S6	-0.110344	-0.0413811	-0.207978		1	0	0	0
	R6_S6	-0.749331	-0.710399	-0.485293		0	1	0	0
	R7_S6	-0.360318	-0.202059	-0.269003		1	0	0	0
	R8_S6	-0.351357	-0.248876	-0.255485		1	0	0	0
	R9_S6	-0.722164	-0.58567	-0.364286		0	1	0	0
	R10_S6	-0.388441	-0.249628	-0.0543285		0	1	0	0
	R1_S7	0.073597	-0.0820748	0.0774765		0	0	0	1
	R2_S7	-0.0848936	-0.0487188	-0.0405164		0	1	0	0
	R3_S7	-0.0162074	0.00636822	0.0754949		0	1	0	0
	R4_S7	-0.293762	-0.253256	-0.132744		0	1	0	0
	R5_S7	-0.219793	-0.201471	-0.0528529		0	1	0	0
	R6_S7	-0.388902	-0.234067	-0.249311		1	0	0	0
	R7_S7	-0.267319	-0.178158	-0.0645706		0	1	0	0
	R8_S7	0.279666	0.242713	0.316938		0	0	0	1
	R9_S7	-0.367097	-0.269915	-0.0587962		0	1	0	0
	R10_S7	-0.0726998	-0.00937759	0.159457		0	1	0	0
	R1_S8	-0.276965	-0.444184	-0.275421		0	0	0	1
	R2_S8	-0.353935	-0.223351	-0.240427		1	0	0	0
	R3_S8	-0.241025	-0.110644	-0.144718		1	0	0	0
	R4_S8	-0.437886	-0.402574	-0.343875		0	1	0	0
	R5_S8	-0.299907	-0.333438	-0.274634		0	0	0	1
	R6_S8	-0.469444	-0.408833	-0.430832		1	0	0	0
	R7_S8	-0.296168	-0.288618	-0.290721		1	0	0	0
	R8_S8	-0.260845	-0.294579	-0.175808		0	0	0	1
	R9_S8	-0.473243	-0.489244	-0.255578		0	0	0	1
	R10_S8	-0.1215	-0.0353369	0.0111341		0	1	0	0
	R1_S9	-0.146608	-0.304329	-0.252836		0	0	0	1
	R2_S9	-0.601699	-0.691618	-0.392977		0	0	0	1
	R3_S9	-0.156269	-0.237674	-0.199584		0	0	0	1
	R4_S9	-0.415895	-0.485762	-0.447373		0	0	0	1
	R5_S9	0.109901	-0.114925	-0.156818		0	0	1	0
	R6_S9	0.0343588	-0.000219508	-0.0555712		0	0	1	0
	R7_S9	-0.616145	-0.667733	-0.365422		0	0	0	1
	R8_S9	-0.109344	-0.177038	-0.127901		0	0	0	1
	R9_S9	-0.629627	-0.596169	-0.358942		0	1	0	0
	R10_S9	-0.225462	-0.177298	-0.023756		0	1	0	0
	R1_S10	0.0325201	-0.117519	-0.00343624		0	0	0	1
	R2_S10	-0.392735	-0.402491	-0.290691		0	0	0	1
	R3_S10	-0.297319	-0.300741	-0.200201		0	0	0	1
	R4_S10	-0.629165	-0.668828	-0.371909		0	0	0	1
	R5_S10	-0.587041	-0.622231	-0.32268		0	0	0	1
	R6_S10	-0.722112	-0.644906	-0.426877		0	1	0	0
	R7_S10	-0.362651	-0.35994	-0.246536		0	1	0	0
	R8_S10	-0.406622	-0.388132	-0.17999		0	1	0	0
	R9_S10	-0.58196	-0.608623	-0.227099		0	0	0	1
	R10_S10	-0.067631	-0.0748363	0.0477059		0	0	0	1
	R1_S1_O1	-0.278169	-0.0341499	-0.141182		1	0	0	0
	R2_S1_O1	-0.603238	-0.291398	-0.27574		0	1	0	0
	R3_S1_O1	-0.397778	-0.0727323	-0.0569564		0	1	0	0
	R4_S1_O1	-0.60734	-0.204462	-0.2959		1	0	0	0
	R5_S1_O1	-0.619795	-0.213501	-0.272215		1	0	0	0
	R6_S1_O1	-0.778839	-0.413583	-0.447678		1	0	0	0
	R7_S1_O1	-0.812254	-0.505886	-0.210925		0	1	0	0
	R8_S1_O1	-0.281247	-0.112294	-0.0121508		0	1	0	0
	R9_S1_O1	-0.797878	-0.267046	-0.202519		0	1	0	0
	R10_S1_O1	-0.369205	-0.0216675	0.109639		0	1	0	0
	R1_S2_O1	-0.29505	-0.0554495	-0.116842		1	0	0	0
	R2_S2_O1	-0.524276	-0.353493	-0.177433		0	1	0	0
	R3_S2_O1	-0.414731	-0.142103	0.0268113		0	1	0	0
	R4_S2_O1	-0.530533	-0.303774	-0.0832083		0	1	0	0
	R5_S2_O1	-0.585199	-0.299792	-0.0872301		0	1	0	0
	R6_S2_O1	-0.673367	-0.409922	-0.222681		0	1	0	0
	R7_S2_O1	-0.381372	-0.231439	-0.100475		0	1	0	0
	R8_S2_O1	-0.258481	-0.206893	0.156552		0	1	0	0
	R9_S2_O1	-0.645653	-0.29337	-0.0276144		0	1	0	0
	R10_S2_O1	-0.328783	-0.086344	0.256994		0	1	0	0
	R1_S3_O1	-0.614138	-0.702344	-0.0627457		0	0	0	1
	R2_S3_O1	-0.772389	-0.69045	-0.325401		0	1	0	0
	R3_S3_O1	-0.602739	-0.564731	-0.18841		0	1	0	0
	R4_S3_O1	-0.8024	-0.711117	-0.317238		0	1	0	0
	R5_S3_O1	-0.822308	-0.763004	-0.30602		0	1	0	0
	R6_S3_O1	-0.896155	-0.718241	-0.482733		0	1	0	0
	R7_S3_O1	-0.691073	-0.523459	-0.225639		0	1	0	0
	R8_S3_O1	-0.533057	-0.444001	-0.0841672		0	1	0	0
	R9_S3_O1	-0.884982	-0.685597	-0.225875		0	1	0	0
	R10_S3_O1	-0.567479	-0.390579	-0.0209946		0	1	0	0
	R1_S4_O1	-0.517229	-0.229207	0.0376364		0	1	0	0
	R2_S4_O1	-0.586954	-0.436234	-0.194294		0	1	0	0
	R3_S4_O1	-0.416667	-0.181805	-0.0800053		0	1	0	0
	R4_S4_O1	-0.398514	-0.254429	-0.0808007		0	1	0	0
	R5_S4_O1	-0.584521	-0.358935	-0.0999244		0	1	0	0
	R6_S4_O1	-0.701849	-0.482315	-0.267237		0	1	0	0
	R7_S4_O1	-0.394213	-0.207086	-0.0653205		0	1	0	0
	R8_S4_O1	-0.313483	-0.221669	0.0722705		0	1	0	0
	R9_S4_O1	-0.6982	-0.410514	-0.137337		0	1	0	0
	R10_S4_O1	-0.427373	-0.124829	0.173362		0	1	0	0
	R1_S5_O1	-0.459212	-0.181947	-0.169445		0	1	0	0
	R2_S5_O1	-0.703526	-0.434006	-0.272597		0	1	0	0
	R3_S5_O1	-0.501787	-0.259652	-0.0941026		0	1	0	0
	R4_S5_O1	-0.593614	-0.443858	-0.220904		0	1	0	0
	R5_S5_O1	-0.566453	-0.44116	-0.285838		0	1	0	0
	R6_S5_O1	-0.668816	-0.52921	-0.353354		0	1	0	0
	R7_S5_O1	-0.420165	-0.32023	-0.185907		0	1	0	0
	R8_S5_O1	-0.308054	-0.207972	-0.0768755		0	1	0	0
	R9_S5_O1	-0.679601	-0.384556	-0.219717		0	1	0	0
	R10_S5_O1	-0.295581	-0.147773	0.0750333		0	1	0	0
	R1_S6_O1	-0.495788	-0.416858	-0.122156		0	1	0	0
	R2_S6_O1	-0.858296	-0.584769	-0.344374		0	1	0	0
	R3_S6_O1	-0.654461	-0.3469	-0.108319		0	1	0	0
	R4_S6_O1	-0.872493	-0.583108	-0.365176		0	1	0	0
	R5_S6_O1	-0.808238	-0.488749	-0.293922		0	1	0	0
	R6_S6_O1	-0.931513	-0.699496	-0.410997		0	1	0	0
	R7_S6_O1	-0.740639	-0.440845	-0.206912		0	1	0	0
	R8_S6_O1	-0.571083	-0.285108	-0.134914		0	1	0	0
	R9_S6_O1	-0.902964	-0.509345	-0.245161		0	1	0	0
	R10_S6_O1	-0.617365	-0.322866	0.0320319		0	1	0	0
	R1_S7_O1	-0.409029	-0.562567	0.0508633		0	0	0	1
	R2_S7_O1	-0.788147	-0.594825	-0.289644		0	1	0	0
	R3_S7_O1	-0.545394	-0.377887	-0.0454787		0	1	0	0
	R4_S7_O1	-0.748368	-0.610701	-0.272375		0	1	0	0
	R5_S7_O1	-0.79993	-0.650532	-0.226316		0	1	0	0
	R6_S7_O1	-0.840349	-0.678894	-0.409199		0	1	0	0
	R7_S7_O1	-0.680662	-0.534487	-0.139493		0	1	0	0
	R8_S7_O1	-0.521797	-0.291568	0.0108521		0	1	0	0
	R9_S7_O1	-0.754725	-0.598054	-0.137061		0	1	0	0
	R10_S7_O1	-0.465977	-0.331397	0.0917909		0	1	0	0
	R1_S8_O1	-0.504493	-0.507738	-0.115072		0	0	0	1
	R2_S8_O1	-0.748215	-0.611818	-0.367354		0	1	0	0
	R3_S8_O1	-0.562113	-0.434446	-0.210499		0	1	0	0
	R4_S8_O1	-0.772321	-0.641717	-0.30519		0	1	0	0
	R5_S8_O1	-0.695157	-0.619813	-0.349203		0	1	0	0
	R6_S8_O1	-0.806441	-0.664044	-0.422841		0	1	0	0
	R7_S8_O1	-0.563878	-0.412719	-0.180675		0	1	0	0
	R8_S8_O1	-0.504887	-0.430249	-0.119488		0	1	0	0
	R9_S8_O1	-0.859003	-0.636458	-0.312145		0	1	0	0
	R10_S8_O1	-0.576618	-0.32707	0.0287655		0	1	0	0
	R1_S9_O1	-0.65507	-0.580937	-0.219733		0	1	0	0
	R2_S9_O1	-0.743982	-0.76043	-0.446813		0	0	0	1
	R3_S9_O1	-0.549986	-0.505007	-0.285209		0	1	0	0
	R4_S9_O1	-0.812011	-0.789754	-0.46657		0	1	0	0
	R5_S9_O1	-0.803836	-0.688572	-0.431081		0	1	0	0
	R6_S9_O1	-0.861854	-0.790079	-0.64441		0	1	0	0
	R7_S9_O1	-0.689094	-0.530274	-0.310525		0	1	0	0
	R8_S9_O1	-0.544196	-0.483308	-0.230536		0	1	0	0
	R9_S9_O1	-0.871202	-0.672496	-0.357715		0	1	0	0
	R10_S9_O1	-0.558603	-0.421914	-0.0936805		0	1	0	0
	R1_S10_O1	-0.586586	-0.555365	-0.077894		0	1	0	0
	R2_S10_O1	-0.852771	-0.733646	-0.456729		0	1	0	0
	R3_S10_O1	-0.602137	-0.42159	-0.209798		0	1	0	0
	R4_S10_O1	-0.8551	-0.696479	-0.331288		0	1	0	0
	R5_S10_O1	-0.762184	-0.620115	-0.385969		0	1	0	0
	R6_S10_O1	-0.903132	-0.724708	-0.553867		0	1	0	0
	R7_S10_O1	-0.860542	-0.682676	-0.333854		0	1	0	0
	R8_S10_O1	-0.574492	-0.462665	-0.190305		0	1	0	0
	R9_S10_O1	-0.878571	-0.623948	-0.290938		0	1	0	0
	R10_S10_O1	-0.598853	-0.354734	0.0282333		0	1	0	0
	R1_S1_O2	0.237958	0.21488	0.0867333		0	0	1	0
	R2_S1_O2	-0.190907	-0.079402	-0.0935947		1	0	0	0
	R3_S1_O2	0.118828	0.193211	0.0886293		1	0	0	0
	R4_S1_O2	-0.014782	0.0856487	-0.0132299		1	0	0	0
	R5_S1_O2	-0.120413	-0.00997342	-0.103653		1	0	0	0
	R6_S1_O2	-0.107749	0.0227136	-0.0861653		1	0	0	0
	R7_S1_O2	-0.0972935	-0.0576438	-0.0944764		1	0	0	0
	R8_S1_O2	0.105228	0.108564	0.101565		1	0	0	0
	R9_S1_O2	-0.193586	-0.0620324	0.0222297		0	1	0	0
	R10_S1_O2	0.0920657	0.211581	0.220831		0	1	0	0
	R1_S2_O2	0.261852	0.173253	0.216117		0	0	0	1
	R2_S2_O2	0.125458	0.0708717	0.236319		0	0	0	1
	R3_S2_O2	0.0555728	0.098686	0.257441		0	1	0	0
	R4_S2_O2	-0.0484532	-0.0237755	0.10327		0	1	0	0
	R5_S2_O2	-0.139985	-0.110585	0.0456366		0	1	0	0
	R6_S2_O2	-0.112194	-0.0940867	0.0181753		0	1	0	0
	R7_S2_O2	-0.0167613	-0.0505473	0.104965		0	0	0	1
	R8_S2_O2	0.0967004	0.0438155	0.301511		0	0	0	1
	R9_S2_O2	-0.111969	-0.00630037	0.155293		0	1	0	0
	R10_S2_O2	0.245287	0.301261	0.541268		0	1	0	0
	R1_S3_O2	-0.0452001	-0.305413	-0.128637		0	0	0	1
	R2_S3_O2	-0.325347	-0.327241	-0.357885		0	0	1	0
	R3_S3_O2	-0.113422	-0.116175	-0.189983		0	0	1	0
	R4_S3_O2	-0.248992	-0.261282	-0.308946		0	0	1	0
	R5_S3_O2	-0.310511	-0.399555	-0.382901		0	0	0	1
	R6_S3_O2	-0.502195	-0.474921	-0.478131		1	0	0	0
	R7_S3_O2	-0.292608	-0.32479	-0.364933		0	0	1	0
	R8_S3_O2	-0.227727	-0.210248	-0.22192		1	0	0	0
	R9_S3_O2	-0.369938	-0.379485	-0.281522		0	0	0	1
	R10_S3_O2	-0.0907743	-0.0359394	-0.00743571		0	1	0	0
	R1_S4_O2	0.192222	0.0834492	0.0863183		0	0	0	1
	R2_S4_O2	-0.0159181	-0.0919376	-0.123645		0	0	1	0
	R3_S4_O2	0.0761223	0.0807912	0.0422244		1	0	0	0
	R4_S4_O2	-0.0330576	-0.0686579	-0.0701751		0	0	1	0
	R5_S4_O2	-0.0791785	-0.102244	-0.0979099		0	0	0	1
	R6_S4_O2	-0.11523	-0.0381673	-0.147798		1	0	0	0
	R7_S4_O2	-0.099767	-0.121283	-0.0978569		0	0	0	1
	R8_S4_O2	0.0810769	0.0152003	0.0324801		0	0	0	1
	R9_S4_O2	-0.15102	-0.0807296	-0.0414117		0	1	0	0
	R10_S4_O2	0.286753	0.276202	0.302252		0	0	0	1
	R1_S5_O2	0.33333	0.125981	-0.0173837		0	0	1	0
	R2_S5_O2	-0.0436069	-0.094951	-0.161304		0	0	1	0
	R3_S5_O2	0.0782466	0.00927641	-0.0261275		0	0	1	0
	R4_S5_O2	-0.162041	-0.127655	-0.184585		1	0	0	0
	R5_S5_O2	-0.0990401	-0.155857	-0.210906		0	0	1	0
	R6_S5_O2	0.0275751	-0.0353749	-0.166271		0	0	1	0
	R7_S5_O2	-0.0968734	-0.127356	-0.175708		0	0	1	0
	R8_S5_O2	0.270066	-0.010971	-0.147456		0	0	1	0
	R9_S5_O2	-0.124757	-0.0946437	-0.0821074		0	1	0	0
	R10_S5_O2	0.0914046	0.13173	0.155281		0	1	0	0
	R1_S6_O2	0.22585	0.17357	0.0408884		0	0	1	0
	R2_S6_O2	-0.101662	-0.0427954	-0.136316		1	0	0	0
	R3_S6_O2	0.102455	0.152284	0.017404		1	0	0	0
	R4_S6_O2	-0.0711758	0.0208946	-0.123682		1	0	0	0
	R5_S6_O2	0.0964068	0.104335	-0.101266		1	0	0	0
	R6_S6_O2	-0.110279	-0.0466332	-0.211235		1	0	0	0
	R7_S6_O2	-0.02486	-0.00983903	-0.0584127		1	0	0	0
	R8_S6_O2	-0.0532127	0.068425	0.0848345		0	1	0	0
	R9_S6_O2	-0.0896515	0.00676297	-0.0319578		1	0	0	0
	R10_S6_O2	0.175546	0.266136	0.216709		1	0	0	0
	R1_S7_O2	0.344232	0.0816661	0.175868		0	0	0	1
	R2_S7_O2	-0.00106562	-0.0522162	-0.0772109		0	0	1	0
	R3_S7_O2	0.178601	0.102984	0.112739		0	0	0	1
	R4_S7_O2	0.0229801	-0.042235	-0.111782		0	0	1	0
	R5_S7_O2	0.00988392	-0.069998	-0.0806177		0	0	1	0
	R6_S7_O2	-0.0164788	-0.0773305	-0.19527		0	0	1	0
	R7_S7_O2	-0.0404113	-0.0885464	-0.0509779		0	0	0	1
	R8_S7_O2	0.197246	0.162099	0.184283		0	0	0	1
	R9_S7_O2	-0.125372	-0.1507	-0.0471107		0	0	0	1
	R10_S7_O2	0.299962	0.288296	0.314215		0	0	0	1
	R1_S8_O2	0.345735	0.0796615	0.0937298		0	0	0	1
	R2_S8_O2	-0.0327914	-0.108776	-0.069004		0	0	0	1
	R3_S8_O2	0.081634	0.0955639	0.0593458		1	0	0	0
	R4_S8_O2	-0.112967	-0.110696	-0.0739937		0	1	0	0
	R5_S8_O2	-0.0921578	-0.118088	-0.16138		0	0	1	0
	R6_S8_O2	-0.151399	-0.14387	-0.163979		1	0	0	0
	R7_S8_O2	-0.0334522	-0.0999019	-0.109579		0	0	1	0
	R8_S8_O2	0.106667	0.077425	0.114448		0	0	0	1
	R9_S8_O2	-0.117897	-0.104427	-0.0263953		0	1	0	0
	R10_S8_O2	0.171928	0.168251	0.222752		0	0	0	1
	R1_S9_O2	0.318902	0.0305558	-0.00298866		0	0	1	0
	R2_S9_O2	-0.0835293	-0.202134	-0.225544		0	0	1	0
	R3_S9_O2	0.0082579	-0.08881	-0.133233		0	0	1	0
	R4_S9_O2	0.0845951	-0.0381261	-0.177155		0	0	1	0
	R5_S9_O2	-0.135778	-0.217316	-0.328686		0	0	1	0
	R6_S9_O2	-0.0347297	-0.130302	-0.336151		0	0	1	0
	R7_S9_O2	-0.0901608	-0.188619	-0.260747		0	0	1	0
	R8_S9_O2	0.0309352	-0.0456328	-0.0713098		0	0	1	0
	R9_S9_O2	-0.0838705	-0.12253	-0.155479		0	0	1	0
	R10_S9_O2	0.119624	0.144641	0.0250255		1	0	0	0
	R1_S10_O2	0.216148	0.0169387	0.0208416		0	0	0	1
	R2_S10_O2	-0.117352	-0.170666	-0.191021		0	0	1	0
	R3_S10_O2	0.00713363	0.0124852	-0.0342995		1	0	0	0
	R4_S10_O2	-0.0185447	-0.050035	-0.138756		0	0	1	0
	R5_S10_O2	-0.00143671	-0.0740063	-0.108878		0	0	1	0
	R6_S10_O2	-0.163012	-0.141279	-0.27329		1	0	0	0
	R7_S10_O2	-0.0873899	-0.12948	-0.171008		0	0	1	0
	R8_S10_O2	0.00331738	0.0179162	0.0054254		1	0	0	0
	R9_S10_O2	-0.191746	-0.163565	-0.120011		0	1	0	0
	R10_S10_O2	0.117618	0.174945	0.185807		0	1	0	0
	R1_S1_O3	-0.251334	-0.188	-0.283915		1	0	0	0
	R2_S1_O3	-0.613824	-0.385628	-0.334757		0	1	0	0
	R3_S1_O3	-0.467631	-0.175892	-0.0596367		0	1	0	0
	R4_S1_O3	-0.581325	-0.383031	-0.244453		0	1	0	0
	R5_S1_O3	-0.639263	-0.386974	-0.374153		0	1	0	0
	R6_S1_O3	-0.647676	-0.514812	-0.33022		0	1	0	0
	R7_S1_O3	-0.540351	-0.448237	-0.249958		0	1	0	0
	R8_S1_O3	-0.384273	-0.193849	-0.0553152		0	1	0	0
	R9_S1_O3	-0.66375	-0.29992	-0.387706		1	0	0	0
	R10_S1_O3	-0.275851	-0.0975956	0.127725		0	1	0	0
	R1_S2_O3	-0.253594	-0.195547	-0.173025		0	1	0	0
	R2_S2_O3	-0.459752	-0.315367	-0.117839		0	1	0	0
	R3_S2_O3	-0.350679	-0.169648	-0.132058		0	1	0	0
	R4_S2_O3	-0.34409	-0.293024	-0.000182056		0	1	0	0
	R5_S2_O3	-0.423002	-0.337111	-0.0183765		0	1	0	0
	R6_S2_O3	-0.507267	-0.348792	-0.115348		0	1	0	0
	R7_S2_O3	-0.408493	-0.348792	-0.0756136		0	1	0	0
	R8_S2_O3	-0.212287	-0.201075	0.172065		0	1	0	0
	R9_S2_O3	-0.418021	-0.293641	-0.0928886		0	1	0	0
	R10_S2_O3	-0.207631	-0.0593892	0.16605		0	1	0	0
	R1_S3_O3	-0.527691	-0.648384	-0.300992		0	0	0	1
	R2_S3_O3	-0.665115	-0.779012	-0.507337		0	0	0	1
	R3_S3_O3	-0.575523	-0.568516	-0.289255		0	1	0	0
	R4_S3_O3	-0.685978	-0.717284	-0.49055		0	0	0	1
	R5_S3_O3	-0.771325	-0.726535	-0.420914		0	1	0	0
	R6_S3_O3	-0.720369	-0.619839	-0.545892		0	1	0	0
	R7_S3_O3	-0.544749	-0.613169	-0.368448		0	0	0	1
	R8_S3_O3	-0.476984	-0.383088	-0.144414		0	1	0	0
	R9_S3_O3	-0.783645	-0.653352	-0.303967		0	1	0	0
	R10_S3_O3	-0.452708	-0.362542	-0.0304198		0	1	0	0
	R1_S4_O3	-0.361368	-0.248776	-0.274767		1	0	0	0
	R2_S4_O3	-0.46825	-0.392727	-0.211494		0	1	0	0
	R3_S4_O3	-0.346638	-0.182267	-0.107716		0	1	0	0
	R4_S4_O3	-0.460765	-0.263696	-0.0941146		0	1	0	0
	R5_S4_O3	-0.551545	-0.341587	-0.192475		0	1	0	0
	R6_S4_O3	-0.507657	-0.319464	-0.272786		0	1	0	0
	R7_S4_O3	-0.448238	-0.345771	-0.196269		0	1	0	0
	R8_S4_O3	-0.225112	-0.158718	0.0286211		0	1	0	0
	R9_S4_O3	-0.49701	-0.344012	-0.0941534		0	1	0	0
	R10_S4_O3	-0.267037	-0.096308	0.160846		0	1	0	0
	R1_S5_O3	-0.276604	-0.276335	-0.331857		1	0	0	0
	R2_S5_O3	-0.426732	-0.409606	-0.365078		0	1	0	0
	R3_S5_O3	-0.458371	-0.24256	-0.123431		0	1	0	0
	R4_S5_O3	-0.502679	-0.435087	-0.287137		0	1	0	0
	R5_S5_O3	-0.400024	-0.369235	-0.283186		0	1	0	0
	R6_S5_O3	-0.581967	-0.376129	-0.369043		0	1	0	0
	R7_S5_O3	-0.378991	-0.4113	-0.249257		0	0	0	1
	R8_S5_O3	-0.25293	-0.217722	-0.174979		0	1	0	0
	R9_S5_O3	-0.583311	-0.375402	-0.220033		0	1	0	0
	R10_S5_O3	-0.145592	-0.147896	0.0387547		0	0	0	1
	R1_S6_O3	-0.453144	-0.371087	-0.0845595		0	1	0	0
	R2_S6_O3	-0.683263	-0.388034	-0.259651		0	1	0	0
	R3_S6_O3	-0.588204	-0.278596	-0.108542		0	1	0	0
	R4_S6_O3	-0.838574	-0.508679	-0.33233		0	1	0	0
	R5_S6_O3	-0.504313	-0.433748	-0.293399		0	1	0	0
	R6_S6_O3	-0.981352	-0.812815	-0.464483		0	1	0	0
	R7_S6_O3	-0.7155	-0.455434	-0.282478		0	1	0	0
	R8_S6_O3	-0.510555	-0.273387	-0.206397		0	1	0	0
	R9_S6_O3	-0.898047	-0.44092	-0.205874		0	1	0	0
	R10_S6_O3	-0.548076	-0.269927	-0.0402287		0	1	0	0
	R1_S7_O3	-0.455622	-0.597242	0.107594		0	0	0	1
	R2_S7_O3	-0.699952	-0.611794	-0.260856		0	1	0	0
	R3_S7_O3	-0.454406	-0.340232	0.0393592		0	1	0	0
	R4_S7_O3	-0.681675	-0.577977	-0.19513		0	1	0	0
	R5_S7_O3	-0.691185	-0.53385	-0.131637		0	1	0	0
	R6_S7_O3	-0.788747	-0.65635	-0.358766		0	1	0	0
	R7_S7_O3	-0.664465	-0.536869	-0.197525		0	1	0	0
	R8_S7_O3	-0.412807	-0.269886	0.0164493		0	1	0	0
	R9_S7_O3	-0.803388	-0.490867	-0.0933358		0	1	0	0
	R10_S7_O3	-0.401311	-0.32043	0.0525051		0	1	0	0
	R1_S8_O3	-0.428243	-0.498399	-0.119151		0	0	0	1
	R2_S8_O3	-0.70851	-0.588084	-0.440746		0	1	0	0
	R3_S8_O3	-0.450879	-0.331212	-0.151609		0	1	0	0
	R4_S8_O3	-0.611669	-0.569825	-0.441915		0	1	0	0
	R5_S8_O3	-0.611647	-0.497866	-0.352866		0	1	0	0
	R6_S8_O3	-0.747405	-0.614686	-0.446063		0	1	0	0
	R7_S8_O3	-0.570418	-0.414468	-0.323052		0	1	0	0
	R8_S8_O3	-0.396178	-0.336036	-0.151804		0	1	0	0
	R9_S8_O3	-0.778116	-0.518052	-0.277596		0	1	0	0
	R10_S8_O3	-0.185776	-0.226065	0.0310706		0	0	0	1
	R1_S9_O3	-0.694686	-0.639544	-0.266084		0	1	0	0
	R2_S9_O3	-0.763198	-0.735332	-0.512303		0	1	0	0
	R3_S9_O3	-0.523065	-0.44934	-0.199195		0	1	0	0
	R4_S9_O3	-0.77576	-0.642928	-0.459594		0	1	0	0
	R5_S9_O3	-0.688065	-0.580571	-0.426072		0	1	0	0
	R6_S9_O3	-0.755368	-0.693383	-0.610891		0	1	0	0
	R7_S9_O3	-0.636694	-0.550507	-0.367886		0	1	0	0
	R8_S9_O3	-0.439479	-0.381296	-0.234794		0	1	0	0
	R9_S9_O3	-0.77836	-0.553536	-0.377404		0	1	0	0
	R10_S9_O3	-0.472418	-0.284223	-0.0968575		0	1	0	0
	R1_S10_O3	-0.677293	-0.501813	-0.0529691		0	1	0	0
	R2_S10_O3	-0.699541	-0.545115	-0.325964		0	1	0	0
	R3_S10_O3	-0.513014	-0.357851	-0.185542		0	1	0	0
	R4_S10_O3	-0.773204	-0.593934	-0.414244		0	1	0	0
	R5_S10_O3	-0.708872	-0.557534	-0.340422		0	1	0	0
	R6_S10_O3	-0.912104	-0.777175	-0.508648		0	1	0	0
	R7_S10_O3	-0.771591	-0.544522	-0.376612		0	1	0	0
	R8_S10_O3	-0.417385	-0.340787	-0.150378		0	1	0	0
	R9_S10_O3	-0.805998	-0.570371	-0.301713		0	1	0	0
	R10_S10_O3	-0.462859	-0.216814	-0.0405509		0	1	0	0
	R1_S1_O4	0.0975187	0.187231	0.109705		1	0	0	0
	R2_S1_O4	-0.27266	-0.0548695	-0.0946221		1	0	0	0
	R3_S1_O4	-0.0662898	0.168075	0.0416627		1	0	0	0
	R4_S1_O4	-0.265441	-0.0362205	-0.0636613		1	0	0	0
	R5_S1_O4	-0.262458	-0.00171911	-0.105069		1	0	0	0
	R6_S1_O4	-0.551714	-0.246162	-0.233901		0	1	0	0
	R7_S1_O4	-0.303854	-0.0728671	-0.0458737		0	1	0	0
	R8_S1_O4	-0.046126	0.086002	0.0637991		1	0	0	0
	R9_S1_O4	-0.190071	0.0250974	0.0282764		0	1	0	0
	R10_S1_O4	-0.0913582	0.153086	0.222559		0	1	0	0
	R1_S2_O4	0.100975	0.186499	0.186491		1	0	0	0
	R2_S2_O4	-0.102718	-0.0265699	0.129901		0	1	0	0
	R3_S2_O4	-0.0189829	0.150968	0.187164		0	1	0	0
	R4_S2_O4	-0.220044	-0.0760302	0.0642636		0	1	0	0
	R5_S2_O4	-0.22593	-0.0861214	-0.00964931		0	1	0	0
	R6_S2_O4	-0.296175	-0.100456	-0.0133222		0	1	0	0
	R7_S2_O4	-0.177749	-0.0431657	0.135837		0	1	0	0
	R8_S2_O4	-0.0382184	0.0242016	0.284507		0	1	0	0
	R9_S2_O4	-0.215303	-0.0465345	0.106107		0	1	0	0
	R10_S2_O4	-0.061917	0.146961	0.365548		0	1	0	0
	R1_S3_O4	-0.135287	-0.362992	0.0580995		0	0	0	1
	R2_S3_O4	-0.428615	-0.444865	-0.229724		0	0	0	1
	R3_S3_O4	-0.283485	-0.194123	-0.0494025		0	1	0	0
	R4_S3_O4	-0.417446	-0.416002	-0.188767		0	1	0	0
	R5_S3_O4	-0.385121	-0.419091	-0.158822		0	0	0	1
	R6_S3_O4	-0.586256	-0.512195	-0.298513		0	1	0	0
	R7_S3_O4	-0.341561	-0.327051	-0.140565		0	1	0	0
	R8_S3_O4	-0.222108	-0.172698	0.0244416		0	1	0	0
	R9_S3_O4	-0.474466	-0.438172	-0.0921684		0	1	0	0
	R10_S3_O4	-0.187098	-0.114287	0.138469		0	1	0	0
	R1_S4_O4	-0.00318105	0.0752535	0.173248		0	1	0	0
	R2_S4_O4	-0.184416	-0.114915	-0.0368797		0	1	0	0
	R3_S4_O4	-0.0781121	0.128395	0.123109		1	0	0	0
	R4_S4_O4	-0.25668	-0.135118	-0.0527981		0	1	0	0
	R5_S4_O4	-0.268282	-0.104892	-0.0249037		0	1	0	0
	R6_S4_O4	-0.299384	-0.165119	-0.110523		0	1	0	0
	R7_S4_O4	-0.204402	-0.0457404	0.0573525		0	1	0	0
	R8_S4_O4	-0.000667042	0.0586518	0.19098		0	1	0	0
	R9_S4_O4	-0.132332	0.0143268	0.171526		0	1	0	0
	R10_S4_O4	0.0780508	0.196462	0.324937		0	1	0	0
	R1_S5_O4	0.141843	0.11679	0.0894344		0	0	1	0
	R2_S5_O4	-0.168783	-0.201089	-0.175854		0	0	0	1
	R3_S5_O4	-0.0194712	0.085633	0.0925175		0	1	0	0
	R4_S5_O4	-0.262212	-0.163116	-0.116012		0	1	0	0
	R5_S5_O4	-0.251926	-0.099682	-0.135367		1	0	0	0
	R6_S5_O4	-0.36896	-0.249996	-0.242355		0	1	0	0
	R7_S5_O4	-0.179198	-0.116521	-0.0844102		0	1	0	0
	R8_S5_O4	-0.020761	0.0528517	0.049558		1	0	0	0
	R9_S5_O4	-0.246435	-0.10424	-0.0492758		0	1	0	0
	R10_S5_O4	0.0529082	0.168551	0.23445		0	1	0	0
	R1_S6_O4	-0.188131	-0.166725	-0.055016		0	1	0	0
	R2_S6_O4	-0.509412	-0.384966	-0.247289		0	1	0	0
	R3_S6_O4	-0.317135	-0.15661	-0.103291		0	1	0	0
	R4_S6_O4	-0.564374	-0.418077	-0.270887		0	1	0	0
	R5_S6_O4	-0.483494	-0.3152	-0.237291		0	1	0	0
	R6_S6_O4	-0.662095	-0.525153	-0.391388		0	1	0	0
	R7_S6_O4	-0.52107	-0.415417	-0.21944		0	1	0	0
	R8_S6_O4	-0.246657	-0.134246	-0.00983603		0	1	0	0
	R9_S6_O4	-0.560625	-0.347395	-0.166052		0	1	0	0
	R10_S6_O4	-0.257483	-0.127376	0.105217		0	1	0	0
	R1_S7_O4	-0.162706	-0.303627	0.0575667		0	0	0	1
	R2_S7_O4	-0.438374	-0.405216	-0.200504		0	1	0	0
	R3_S7_O4	-0.248672	-0.21691	-0.00122888		0	1	0	0
	R4_S7_O4	-0.422682	-0.425176	-0.185164		0	0	0	1
	R5_S7_O4	-0.386206	-0.400831	-0.139461		0	0	0	1
	R6_S7_O4	-0.466011	-0.473281	-0.299699		0	0	0	1
	R7_S7_O4	-0.409369	-0.404598	-0.122202		0	1	0	0
	R8_S7_O4	-0.148947	-0.186784	0.0739603		0	0	0	1
	R9_S7_O4	-0.379733	-0.384285	-0.0548678		0	0	0	1
	R10_S7_O4	-0.166517	-0.168498	0.154816		0	0	0	1
	R1_S8_O4	-0.0873817	-0.215325	-0.0393747		0	0	0	1
	R2_S8_O4	-0.459547	-0.48073	-0.255823		0	0	0	1
	R3_S8_O4	-0.2532	-0.259435	-0.0455861		0	0	0	1
	R4_S8_O4	-0.488523	-0.446854	-0.259342		0	1	0	0
	R5_S8_O4	-0.382748	-0.40138	-0.243172		0	0	0	1
	R6_S8_O4	-0.510337	-0.529249	-0.316494		0	0	0	1
	R7_S8_O4	-0.379804	-0.405934	-0.195304		0	0	0	1
	R8_S8_O4	-0.221928	-0.226453	-0.0255866		0	0	0	1
	R9_S8_O4	-0.431179	-0.394401	-0.110391		0	1	0	0
	R10_S8_O4	-0.176226	-0.153658	0.133721		0	1	0	0
	R1_S9_O4	-0.254235	-0.446504	-0.17649		0	0	0	1
	R2_S9_O4	-0.523788	-0.514581	-0.391451		0	1	0	0
	R3_S9_O4	-0.25824	-0.352939	-0.209477		0	0	0	1
	R4_S9_O4	-0.501285	-0.578225	-0.358185		0	0	0	1
	R5_S9_O4	-0.464349	-0.509138	-0.370067		0	0	0	1
	R6_S9_O4	-0.531173	-0.545962	-0.490359		0	0	0	1
	R7_S9_O4	-0.445569	-0.503306	-0.336619		0	0	0	1
	R8_S9_O4	-0.24283	-0.294004	-0.0972688		0	0	0	1
	R9_S9_O4	-0.440296	-0.476822	-0.276413		0	0	0	1
	R10_S9_O4	-0.208462	-0.19111	-0.0383943		0	1	0	0
	R1_S10_O4	-0.162695	-0.278347	-0.0665845		0	0	0	1
	R2_S10_O4	-0.493012	-0.48098	-0.35156		0	1	0	0
	R3_S10_O4	-0.278121	-0.183435	-0.0909103		0	1	0	0
	R4_S10_O4	-0.492983	-0.428247	-0.242135		0	1	0	0
	R5_S10_O4	-0.481671	-0.401656	-0.279256		0	1	0	0
	R6_S10_O4	-0.55279	-0.547116	-0.39957		0	1	0	0
	R7_S10_O4	-0.484624	-0.447932	-0.291475		0	1	0	0
	R8_S10_O4	-0.258818	-0.23411	-0.0473782		0	1	0	0
	R9_S10_O4	-0.454439	-0.414212	-0.189418		0	1	0	0
	R10_S10_O4	-0.180191	-0.136873	0.0302361		0	1	0	0
	R1_S1_O5	-0.236756	0.0645857	-0.192248		1	0	0	0
	R2_S1_O5	-0.715089	-0.251966	-0.383064		1	0	0	0
	R3_S1_O5	-0.183491	0.118401	-0.0756567		1	0	0	0
	R4_S1_O5	-0.834713	-0.258505	-0.339751		1	0	0	0
	R5_S1_O5	-0.423188	-0.110452	-0.359335		1	0	0	0
	R6_S1_O5	-0.520926	-0.165791	-0.331657		1	0	0	0
	R7_S1_O5	-0.305126	-0.0791306	-0.243157		1	0	0	0
	R8_S1_O5	-0.229729	-0.0623144	-0.170157		1	0	0	0
	R9_S1_O5	-0.316769	0.0500881	-0.0172977		1	0	0	0
	R10_S1_O5	-0.132058	0.187687	0.033297		1	0	0	0
	R1_S2_O5	-0.0618984	0.067959	-0.286113		1	0	0	0
	R2_S2_O5	-0.430041	-0.243209	-0.306218		1	0	0	0
	R3_S2_O5	-0.0246666	0.0326383	-0.0135823		1	0	0	0
	R4_S2_O5	-0.533191	-0.240126	-0.439412		1	0	0	0
	R5_S2_O5	-0.26864	-0.121578	-0.34417		1	0	0	0
	R6_S2_O5	-0.569909	-0.319339	-0.609011		1	0	0	0
	R7_S2_O5	-0.306567	-0.122673	-0.282613		1	0	0	0
	R8_S2_O5	0.0721802	0.056753	0.149869		0	0	0	1
	R9_S2_O5	-0.225502	-0.0623583	-0.133411		1	0	0	0
	R10_S2_O5	-0.317389	0.032676	0.04986		0	1	0	0
	R1_S3_O5	-0.249468	-0.446319	-0.00940687		0	0	0	1
	R2_S3_O5	-0.712185	-0.636818	-0.250427		0	1	0	0
	R3_S3_O5	-0.504894	-0.413622	-0.14741		0	1	0	0
	R4_S3_O5	-0.750623	-0.616883	-0.30086		0	1	0	0
	R5_S3_O5	-0.741827	-0.652508	-0.248694		0	1	0	0
	R6_S3_O5	-0.948846	-0.839194	-0.444574		0	1	0	0
	R7_S3_O5	-0.907107	-0.779195	-0.350305		0	1	0	0
	R8_S3_O5	-0.391119	-0.309388	-0.125967		0	1	0	0
	R9_S3_O5	-0.413978	-0.317326	-0.0116051		0	1	0	0
	R10_S3_O5	-0.643728	-0.39635	0.00153191		0	1	0	0
	R1_S4_O5	-0.227347	0.0540928	0.036833		1	0	0	0
	R2_S4_O5	-0.343984	-0.0795606	0.0250289		0	1	0	0
	R3_S4_O5	-0.155259	0.0954237	0.0203945		1	0	0	0
	R4_S4_O5	-0.407094	-0.147963	-0.0536807		0	1	0	0
	R5_S4_O5	-0.288037	-0.0847243	-0.103896		1	0	0	0
	R6_S4_O5	-0.541096	-0.233017	-0.163334		0	1	0	0
	R7_S4_O5	-0.262785	-0.108466	-0.110208		1	0	0	0
	R8_S4_O5	-0.102155	0.0106775	0.0858285		0	1	0	0
	R9_S4_O5	-0.463883	-0.135066	-0.0324182		0	1	0	0
	R10_S4_O5	-0.146623	0.113497	0.179574		0	1	0	0
	R1_S5_O5	0.0686092	0.123519	-0.0378262		1	0	0	0
	R2_S5_O5	-0.368946	-0.241994	-0.308034		1	0	0	0
	R3_S5_O5	-0.437053	-0.146228	-0.224355		1	0	0	0
	R4_S5_O5	-0.494723	-0.255042	-0.275926		1	0	0	0
	R5_S5_O5	-0.658702	-0.317611	-0.381279		1	0	0	0
	R6_S5_O5	-0.624988	-0.362328	-0.466904		1	0	0	0
	R7_S5_O5	-0.496688	-0.253448	-0.184601		0	1	0	0
	R8_S5_O5	-0.110789	-0.0584864	-0.0886198		1	0	0	0
	R9_S5_O5	-0.372576	-0.194684	-0.227932		1	0	0	0
	R10_S5_O5	-0.386005	-0.0596723	-0.012645		0	1	0	0
	R1_S6_O5	-0.228768	-0.062756	-0.0377328		0	1	0	0
	R2_S6_O5	-0.32508	-0.106506	-0.121104		1	0	0	0
	R3_S6_O5	-0.156266	0.0453657	-0.0290271		1	0	0	0
	R4_S6_O5	-0.578942	-0.303007	-0.211261		0	1	0	0
	R5_S6_O5	-0.575385	-0.260519	-0.220908		0	1	0	0
	R6_S6_O5	-0.768891	-0.499331	-0.439046		0	1	0	0
	R7_S6_O5	-0.299242	-0.125909	-0.0533085		0	1	0	0
	R8_S6_O5	-0.505373	-0.342245	-0.187071		0	1	0	0
	R9_S6_O5	-0.430854	-0.115913	0.0443785		0	1	0	0
	R10_S6_O5	0.0913266	0.265554	0.356308		0	1	0	0
	R1_S7_O5	-0.254499	-0.321873	0.161174		0	0	0	1
	R2_S7_O5	-0.61734	-0.4436	-0.0786643		0	1	0	0
	R3_S7_O5	0.127576	0.145813	0.371709		0	1	0	0
	R4_S7_O5	-0.501068	-0.422907	0.00673757		0	1	0	0
	R5_S7_O5	-0.362951	-0.310963	0.114515		0	1	0	0
	R6_S7_O5	-0.590852	-0.512312	-0.161409		0	1	0	0
	R7_S7_O5	-0.362293	-0.317456	0.0991319		0	1	0	0
	R8_S7_O5	0.129919	0.119952	0.448946		0	0	0	1
	R9_S7_O5	-0.689041	-0.543414	0.0274657		0	1	0	0
	R10_S7_O5	0.0247467	0.0967978	0.501718		0	1	0	0
	R1_S8_O5	-0.0581892	-0.0343517	0.0758447		0	1	0	0
	R2_S8_O5	-0.467621	-0.304248	-0.194329		0	1	0	0
	R3_S8_O5	-0.280612	-0.0687185	-0.0305967		0	1	0	0
	R4_S8_O5	-0.420724	-0.313285	-0.112305		0	1	0	0
	R5_S8_O5	-0.360206	-0.175237	-0.0832526		0	1	0	0
	R6_S8_O5	-0.526331	-0.406916	-0.321219		0	1	0	0
	R7_S8_O5	-0.634809	-0.42489	-0.229968		0	1	0	0
	R8_S8_O5	-0.0420763	-0.0452158	0.0614264		0	0	0	1
	R9_S8_O5	-0.1744	-0.101316	0.0809502		0	1	0	0
	R10_S8_O5	-0.16651	-0.0289922	0.220937		0	1	0	0
	R1_S9_O5	-0.253424	-0.238409	-0.066201		0	1	0	0
	R2_S9_O5	-0.721197	-0.594183	-0.28396		0	1	0	0
	R3_S9_O5	-0.16222	-0.116085	-0.0687572		0	1	0	0
	R4_S9_O5	-0.445699	-0.379213	-0.201272		0	1	0	0
	R5_S9_O5	-0.453401	-0.401274	-0.112612		0	1	0	0
	R6_S9_O5	-0.603509	-0.542881	-0.313244		0	1	0	0
	R7_S9_O5	-0.585562	-0.460126	-0.215697		0	1	0	0
	R8_S9_O5	-0.0372182	-0.0433036	0.0554985		0	0	0	1
	R9_S9_O5	-0.639248	-0.451573	-0.142295		0	1	0	0
	R10_S9_O5	0.150437	0.215703	0.3096		0	1	0	0
	R1_S10_O5	-0.160836	-0.154994	0.0694851		0	1	0	0
	R2_S10_O5	-0.487776	-0.453783	-0.258275		0	1	0	0
	R3_S10_O5	-0.528184	-0.263161	-0.00971401		0	1	0	0
	R4_S10_O5	-0.64506	-0.460323	-0.116699		0	1	0	0
	R5_S10_O5	-0.459886	-0.33964	-0.117206		0	1	0	0
	R6_S10_O5	-0.565493	-0.424352	-0.247225		0	1	0	0
	R7_S10_O5	-0.711009	-0.522147	-0.17157		0	1	0	0
	R8_S10_O5	-0.21286	-0.120778	0.0590986		0	1	0	0
	R9_S10_O5	-0.432575	-0.198202	0.0953395		0	1	0	0
	R10_S10_O5	-0.141199	-0.00706252	0.239793		0	1	0	0
	R1_S1_O6	-0.15441	-0.110228	-0.244683		1	0	0	0
	R2_S1_O6	-0.608827	-0.271715	-0.450371		1	0	0	0
	R3_S1_O6	-0.480865	-0.0943828	-0.250456		1	0	0	0
	R4_S1_O6	-0.709271	-0.283375	-0.41483		1	0	0	0
	R5_S1_O6	-0.717233	-0.220373	-0.480006		1	0	0	0
	R6_S1_O6	-0.892796	-0.457648	-0.547085		1	0	0	0
	R7_S1_O6	-0.60607	-0.286677	-0.365602		1	0	0	0
	R8_S1_O6	-0.35571	-0.106894	-0.173487		1	0	0	0
	R9_S1_O6	-0.697728	-0.231172	-0.323389		1	0	0	0
	R10_S1_O6	-0.443361	-0.0610001	-0.0622832		1	0	0	0
	R1_S2_O6	-0.0601052	-0.14842	-0.235506		0	0	1	0
	R2_S2_O6	-0.637487	-0.367885	-0.389759		1	0	0	0
	R3_S2_O6	-0.42647	-0.141711	-0.128704		0	1	0	0
	R4_S2_O6	-0.586362	-0.307883	-0.297442		0	1	0	0
	R5_S2_O6	-0.671413	-0.293776	-0.254076		0	1	0	0
	R6_S2_O6	-0.869494	-0.424458	-0.317069		0	1	0	0
	R7_S2_O6	-0.541154	-0.329864	-0.243772		0	1	0	0
	R8_S2_O6	-0.278735	-0.161222	0.00265002		0	1	0	0
	R9_S2_O6	-0.792921	-0.306118	-0.226587		0	1	0	0
	R10_S2_O6	-0.388861	-0.0644233	-0.0321125		0	1	0	0
	R1_S3_O6	-0.449595	-0.564157	-0.256447		0	0	0	1
	R2_S3_O6	-0.89546	-0.699815	-0.481364		0	1	0	0
	R3_S3_O6	-0.814773	-0.510398	-0.310379		0	1	0	0
	R4_S3_O6	-0.860087	-0.707068	-0.527846		0	1	0	0
	R5_S3_O6	-1.05387	-0.738607	-0.469567		0	1	0	0
	R6_S3_O6	-1.0597	-0.750772	-0.655282		0	1	0	0
	R7_S3_O6	-0.858895	-0.629321	-0.446875		0	1	0	0
	R8_S3_O6	-0.594266	-0.407014	-0.217075		0	1	0	0
	R9_S3_O6	-1.04271	-0.706198	-0.372848		0	1	0	0
	R10_S3_O6	-0.68071	-0.359074	-0.228531		0	1	0	0
	R1_S4_O6	-0.289407	-0.255199	-0.192398		0	1	0	0
	R2_S4_O6	-0.687804	-0.380894	-0.336442		0	1	0	0
	R3_S4_O6	-0.601933	-0.194451	-0.187944		0	1	0	0
	R4_S4_O6	-0.602699	-0.363682	-0.308208		0	1	0	0
	R5_S4_O6	-0.876873	-0.331126	-0.30837		0	1	0	0
	R6_S4_O6	-0.82795	-0.436176	-0.43575		0	1	0	0
	R7_S4_O6	-0.524176	-0.34902	-0.259006		0	1	0	0
	R8_S4_O6	-0.273712	-0.165511	-0.0687631		0	1	0	0
	R9_S4_O6	-0.744179	-0.333662	-0.232272		0	1	0	0
	R10_S4_O6	-0.327219	-0.0548177	0.03379		0	1	0	0
	R1_S5_O6	-0.128493	-0.266781	-0.234749		0	0	0	1
	R2_S5_O6	-0.65219	-0.415769	-0.518789		1	0	0	0
	R3_S5_O6	-0.361154	-0.17561	-0.257886		1	0	0	0
	R4_S5_O6	-0.645006	-0.400393	-0.453603		1	0	0	0
	R5_S5_O6	-0.723992	-0.401253	-0.498058		1	0	0	0
	R6_S5_O6	-0.922689	-0.578481	-0.620148		1	0	0	0
	R7_S5_O6	-0.647472	-0.392403	-0.430289		1	0	0	0
	R8_S5_O6	-0.392547	-0.230498	-0.226135		0	1	0	0
	R9_S5_O6	-0.878995	-0.416801	-0.38649		0	1	0	0
	R10_S5_O6	-0.469448	-0.138635	-0.143574		1	0	0	0
	R1_S6_O6	0.0513439	-0.0722248	-0.0500842		0	0	0	1
	R2_S6_O6	-0.505067	-0.343167	-0.3493		1	0	0	0
	R3_S6_O6	-0.39222	-0.154952	-0.153421		0	1	0	0
	R4_S6_O6	-0.519872	-0.31662	-0.332285		1	0	0	0
	R5_S6_O6	-0.553445	-0.27118	-0.28777		1	0	0	0
	R6_S6_O6	-0.711209	-0.519798	-0.454642		0	1	0	0
	R7_S6_O6	-0.466407	-0.301646	-0.240864		0	1	0	0
	R8_S6_O6	-0.299225	-0.147304	-0.09253		0	1	0	0
	R9_S6_O6	-0.579467	-0.276311	-0.23555		0	1	0	0
	R10_S6_O6	-0.236276	-0.0192422	0.0220425		0	1	0	0
	R1_S7_O6	0.0304762	-0.210595	0.0250377		0	0	0	1
	R2_S7_O6	-0.434854	-0.378667	-0.191667		0	1	0	0
	R3_S7_O6	-0.329925	-0.296487	-0.0357813		0	1	0	0
	R4_S7_O6	-0.500102	-0.417868	-0.240307		0	1	0	0
	R5_S7_O6	-0.466119	-0.460975	-0.132799		0	1	0	0
	R6_S7_O6	-0.551121	-0.52153	-0.387014		0	1	0	0
	R7_S7_O6	-0.391294	-0.370695	-0.151591		0	1	0	0
	R8_S7_O6	-0.243146	-0.218723	0.0828946		0	1	0	0
	R9_S7_O6	-0.580269	-0.493535	-0.172129		0	1	0	0
	R10_S7_O6	-0.18137	-0.110533	0.152749		0	1	0	0
	R1_S8_O6	-0.0793435	-0.320196	-0.139353		0	0	0	1
	R2_S8_O6	-0.539642	-0.458563	-0.366166		0	1	0	0
	R3_S8_O6	-0.437445	-0.351918	-0.194253		0	1	0	0
	R4_S8_O6	-0.55254	-0.464202	-0.330394		0	1	0	0
	R5_S8_O6	-0.522015	-0.417881	-0.278087		0	1	0	0
	R6_S8_O6	-0.646594	-0.539796	-0.403879		0	1	0	0
	R7_S8_O6	-0.431096	-0.392814	-0.261316		0	1	0	0
	R8_S8_O6	-0.257214	-0.225042	-0.105575		0	1	0	0
	R9_S8_O6	-0.541521	-0.414509	-0.237025		0	1	0	0
	R10_S8_O6	-0.265502	-0.109468	0.0238525		0	1	0	0
	R1_S9_O6	-0.104618	-0.307745	-0.200164		0	0	0	1
	R2_S9_O6	-0.488644	-0.460416	-0.44528		0	1	0	0
	R3_S9_O6	-0.481669	-0.378626	-0.256782		0	1	0	0
	R4_S9_O6	-0.481365	-0.456508	-0.438043		0	1	0	0
	R5_S9_O6	-0.572647	-0.505548	-0.358441		0	1	0	0
	R6_S9_O6	-0.700737	-0.589688	-0.563668		0	1	0	0
	R7_S9_O6	-0.457756	-0.462906	-0.34038		0	0	0	1
	R8_S9_O6	-0.295523	-0.289277	-0.19675		0	1	0	0
	R9_S9_O6	-0.515308	-0.460411	-0.270435		0	1	0	0
	R10_S9_O6	-0.337875	-0.207973	-0.083443		0	1	0	0
	R1_S10_O6	-0.180477	-0.280541	-0.127672		0	0	0	1
	R2_S10_O6	-0.547226	-0.456514	-0.370606		0	1	0	0
	R3_S10_O6	-0.510424	-0.332872	-0.245007		0	1	0	0
	R4_S10_O6	-0.576249	-0.455951	-0.361696		0	1	0	0
	R5_S10_O6	-0.666178	-0.456822	-0.286301		0	1	0	0
	R6_S10_O6	-0.72101	-0.620892	-0.511507		0	1	0	0
	R7_S10_O6	-0.472319	-0.336789	-0.257308		0	1	0	0
	R8_S10_O6	-0.319771	-0.185666	-0.114153		0	1	0	0
	R9_S10_O6	-0.708031	-0.416321	-0.245079		0	1	0	0
	R10_S10_O6	-0.296757	-0.191486	-0.0543671		0	1	0	0
	R1_S1_O7	0.120153	0.236389	0.0260177		1	0	0	0
	R2_S1_O7	-0.158762	0.0364934	-0.170351		1	0	0	0
	R3_S1_O7	-0.145124	0.099861	0.000360229		1	0	0	0
	R4_S1_O7	-0.262626	-0.0291918	-0.162918		1	0	0	0
	R5_S1_O7	-0.603992	-0.268438	-0.438099		1	0	0	0
	R6_S1_O7	-0.193438	0.00976392	-0.0485318		1	0	0	0
	R7_S1_O7	-0.70905	-0.366669	-0.41654		1	0	0	0
	R8_S1_O7	-0.172094	-0.0384962	-0.120589		1	0	0	0
	R9_S1_O7	-0.334288	-0.0664126	-0.201697		1	0	0	0
	R10_S1_O7	-0.116703	0.176086	0.259885		0	1	0	0
	R1_S2_O7	0.176845	0.0519137	0.0161309		0	0	1	0
	R2_S2_O7	-0.629354	-0.393527	-0.337577		0	1	0	0
	R3_S2_O7	0.0653222	0.0916096	0.119126		0	1	0	0
	R4_S2_O7	-0.285514	-0.163978	-0.118761		0	1	0	0
	R5_S2_O7	-0.339908	-0.129631	0.0480865		0	1	0	0
	R6_S2_O7	-0.493932	-0.233157	-0.174207		0	1	0	0
	R7_S2_O7	-0.251357	-0.168133	-0.0137984		0	1	0	0
	R8_S2_O7	-0.0316336	0.00227197	0.203937		0	1	0	0
	R9_S2_O7	-0.534488	-0.257833	-0.206875		0	1	0	0
	R10_S2_O7	-0.0248526	0.124572	0.28988		0	1	0	0
	R1_S3_O7	-0.283677	-0.363421	-0.192147		0	0	0	1
	R2_S3_O7	-0.558283	-0.442294	-0.346854		0	1	0	0
	R3_S3_O7	-0.588137	-0.531651	-0.377244		0	1	0	0
	R4_S3_O7	-0.555569	-0.441037	-0.362946		0	1	0	0
	R5_S3_O7	-0.542626	-0.477449	-0.376979		0	1	0	0
	R6_S3_O7	-0.594693	-0.481761	-0.465839		0	1	0	0
	R7_S3_O7	-0.500638	-0.428189	-0.303441		0	1	0	0
	R8_S3_O7	-0.292484	-0.205719	-0.116003		0	1	0	0
	R9_S3_O7	-0.522331	-0.477019	-0.300742		0	1	0	0
	R10_S3_O7	-0.260454	-0.149424	-0.0026941		0	1	0	0
	R1_S4_O7	-0.0876055	0.0117264	-0.0783255		1	0	0	0
	R2_S4_O7	-0.110519	-0.0631592	0.0239585		0	1	0	0
	R3_S4_O7	-0.0121937	0.0884819	0.0456729		1	0	0	0
	R4_S4_O7	-0.347774	-0.198136	-0.234786		1	0	0	0
	R5_S4_O7	-0.416396	-0.204727	-0.291372		1	0	0	0
	R6_S4_O7	-0.286927	-0.156565	-0.172627		1	0	0	0
	R7_S4_O7	-0.198665	-0.108526	-0.126723		1	0	0	0
	R8_S4_O7	-0.019094	0.0480773	0.0969667		0	1	0	0
	R9_S4_O7	-0.428675	-0.181871	-0.176263		0	1	0	0
	R10_S4_O7	-0.036148	0.0507714	0.0518784		0	1	0	0
	R1_S5_O7	-0.0222249	0.0554581	-0.144819		1	0	0	0
	R2_S5_O7	-0.249858	-0.17846	-0.269705		1	0	0	0
	R3_S5_O7	-0.0207026	0.0465167	-0.0975089		1	0	0	0
	R4_S5_O7	-0.342451	-0.205179	-0.311716		1	0	0	0
	R5_S5_O7	-0.282701	-0.1822	-0.358199		1	0	0	0
	R6_S5_O7	-0.338292	-0.227352	-0.339852		1	0	0	0
	R7_S5_O7	-0.386622	-0.226268	-0.2897		1	0	0	0
	R8_S5_O7	0.12088	0.0482703	0.0352435		0	0	1	0
	R9_S5_O7	-0.510811	-0.302783	-0.407315		1	0	0	0
	R10_S5_O7	-0.11877	0.0411292	0.00820767		1	0	0	0
	R1_S6_O7	0.056446	0.100804	0.0535604		1	0	0	0
	R2_S6_O7	-0.472126	-0.258132	-0.323968		1	0	0	0
	R3_S6_O7	-0.197616	-0.0337594	-0.0126902		0	1	0	0
	R4_S6_O7	-0.411358	-0.201682	-0.240356		1	0	0	0
	R5_S6_O7	-0.326116	-0.110318	-0.177429		1	0	0	0
	R6_S6_O7	-0.432912	-0.248035	-0.246077		0	1	0	0
	R7_S6_O7	-0.323379	-0.167402	-0.122009		0	1	0	0
	R8_S6_O7	-0.0821176	0.0589158	0.0600661		0	1	0	0
	R9_S6_O7	-0.323457	-0.0774077	-0.0519471		0	1	0	0
	R10_S6_O7	-0.0385329	0.157266	0.222947		0	1	0	0
	R1_S7_O7	-0.0359258	-0.174234	0.112435		0	0	0	1
	R2_S7_O7	-0.194316	-0.238432	-0.0757928		0	0	0	1
	R3_S7_O7	-0.128225	-0.12227	0.109149		0	1	0	0
	R4_S7_O7	-0.383365	-0.31642	-0.181705		0	1	0	0
	R5_S7_O7	-0.253413	-0.224774	-0.0728093		0	1	0	0
	R6_S7_O7	-0.351682	-0.293206	-0.225628		0	1	0	0
	R7_S7_O7	-0.145924	-0.16591	-0.0481994		0	0	0	1
	R8_S7_O7	-0.0858884	-0.0296054	0.132841		0	1	0	0
	R9_S7_O7	-0.292122	-0.257571	0.0260849		0	1	0	0
	R10_S7_O7	0.104977	0.159531	0.271148		0	1	0	0
	R1_S8_O7	-0.215436	-0.167517	-0.111724		0	1	0	0
	R2_S8_O7	-0.398133	-0.245269	-0.187319		0	1	0	0
	R3_S8_O7	-0.18653	-0.0803358	-0.0729999		0	1	0	0
	R4_S8_O7	-0.297546	-0.208719	-0.162166		0	1	0	0
	R5_S8_O7	-0.0506655	-0.0497799	-0.142599		1	0	0	0
	R6_S8_O7	-0.326857	-0.20468	-0.203736		0	1	0	0
	R7_S8_O7	-0.255383	-0.217899	-0.139107		0	1	0	0
	R8_S8_O7	-0.0340954	-0.00265154	0.0566591		0	1	0	0
	R9_S8_O7	-0.361509	-0.22941	-0.115006		0	1	0	0
	R10_S8_O7	0.0327548	0.111071	0.247056		0	1	0	0
	R1_S9_O7	-0.014751	-0.160448	-0.0487296		0	0	0	1
	R2_S9_O7	-0.338178	-0.327416	-0.298396		0	1	0	0
	R3_S9_O7	-0.0646384	-0.0174578	-0.138368		1	0	0	0
	R4_S9_O7	-0.326686	-0.263661	-0.289871		1	0	0	0
	R5_S9_O7	-0.390085	-0.308455	-0.374018		1	0	0	0
	R6_S9_O7	-0.39696	-0.328331	-0.344402		1	0	0	0
	R7_S9_O7	-0.440769	-0.379244	-0.459451		1	0	0	0
	R8_S9_O7	-0.0750002	-0.0829722	-0.0572532		0	0	0	1
	R9_S9_O7	-0.190125	-0.153978	-0.152511		0	1	0	0
	R10_S9_O7	0.107972	0.121059	0.163077		0	1	0	0
	R1_S10_O7	-0.0614513	-0.055703	0.0121072		0	1	0	0
	R2_S10_O7	-0.402146	-0.282715	-0.243997		0	1	0	0
	R3_S10_O7	-0.192138	-0.0455265	-0.048018		1	0	0	0
	R4_S10_O7	-0.205202	-0.108187	-0.154619		1	0	0	0
	R5_S10_O7	-0.328851	-0.171194	-0.174963		1	0	0	0
	R6_S10_O7	-0.182043	-0.0870217	-0.113668		1	0	0	0
	R7_S10_O7	-0.401749	-0.311291	-0.247622		0	1	0	0
	R8_S10_O7	-0.163569	-0.114429	-0.0344179		0	1	0	0
	R9_S10_O7	-0.358564	-0.213493	-0.0710199		0	1	0	0
	R10_S10_O7	-0.105596	0.0444638	0.113415		0	1	0	0
	R1_S1_O8	0.0444225	0.0904228	0.017308		1	0	0	0
	R2_S1_O8	-0.228335	-0.109315	-0.196587		1	0	0	0
	R3_S1_O8	-0.0696033	0.0585544	0.00820866		1	0	0	0
	R4_S1_O8	-0.292133	-0.120836	-0.200829		1	0	0	0
	R5_S1_O8	-0.203044	-0.109974	-0.205145		1	0	0	0
	R6_S1_O8	-0.386802	-0.185059	-0.274899		1	0	0	0
	R7_S1_O8	-0.251213	-0.146015	-0.143047		0	1	0	0
	R8_S1_O8	-0.0811041	-0.0199519	0.0110794		0	1	0	0
	R9_S1_O8	-0.309719	-0.106321	-0.081789		0	1	0	0
	R10_S1_O8	-0.00762655	0.137434	0.153904		0	1	0	0
	R1_S2_O8	0.142748	0.0522495	0.129421		0	0	0	1
	R2_S2_O8	-0.252683	-0.176069	-0.0268337		0	1	0	0
	R3_S2_O8	-0.063893	0.000201514	0.149715		0	1	0	0
	R4_S2_O8	-0.273736	-0.189136	-0.0487365		0	1	0	0
	R5_S2_O8	-0.233037	-0.172425	-0.00664289		0	1	0	0
	R6_S2_O8	-0.296964	-0.193607	-0.0305188		0	1	0	0
	R7_S2_O8	-0.231427	-0.143948	0.0510515		0	1	0	0
	R8_S2_O8	-0.0547423	-0.0495005	0.238751		0	1	0	0
	R9_S2_O8	-0.312735	-0.168495	0.0619833		0	1	0	0
	R10_S2_O8	0.0613603	0.153805	0.362034		0	1	0	0
	R1_S3_O8	-0.195891	-0.437034	-0.147321		0	0	0	1
	R2_S3_O8	-0.436747	-0.515414	-0.33259		0	0	0	1
	R3_S3_O8	-0.376012	-0.355231	-0.260746		0	1	0	0
	R4_S3_O8	-0.541551	-0.495136	-0.385328		0	1	0	0
	R5_S3_O8	-0.525235	-0.526571	-0.364256		0	0	0	1
	R6_S3_O8	-0.559321	-0.531187	-0.5068		0	1	0	0
	R7_S3_O8	-0.475296	-0.531849	-0.357372		0	0	0	1
	R8_S3_O8	-0.296366	-0.318708	-0.176208		0	0	0	1
	R9_S3_O8	-0.592262	-0.562504	-0.292803		0	1	0	0
	R10_S3_O8	-0.245691	-0.215992	-0.056073		0	1	0	0
	R1_S4_O8	0.0624275	-0.0344878	0.0578872		0	0	0	1
	R2_S4_O8	-0.224581	-0.227354	-0.128368		0	0	0	1
	R3_S4_O8	-0.0812295	-0.0923458	0.0211411		0	0	0	1
	R4_S4_O8	-0.224243	-0.241345	-0.120288		0	0	0	1
	R5_S4_O8	-0.261054	-0.21644	-0.189958		0	1	0	0
	R6_S4_O8	-0.333107	-0.282951	-0.226918		0	1	0	0
	R7_S4_O8	-0.193626	-0.238549	-0.0884552		0	0	0	1
	R8_S4_O8	-0.0400812	-0.0659764	0.0502507		0	0	0	1
	R9_S4_O8	-0.292729	-0.189479	-0.0642611		0	1	0	0
	R10_S4_O8	0.0265101	0.0705362	0.205294		0	1	0	0
	R1_S5_O8	0.0758976	-0.0300395	-0.0731017		0	0	1	0
	R2_S5_O8	-0.257601	-0.236511	-0.237544		1	0	0	0
	R3_S5_O8	-0.0982622	-0.050033	-0.0751062		1	0	0	0
	R4_S5_O8	-0.273328	-0.274424	-0.234044		0	0	0	1
	R5_S5_O8	-0.264053	-0.268653	-0.309493		0	0	1	0
	R6_S5_O8	-0.296333	-0.303149	-0.308534		0	0	1	0
	R7_S5_O8	-0.179017	-0.193565	-0.167985		0	0	0	1
	R8_S5_O8	-0.0870533	-0.0902591	-0.0161073		0	0	0	1
	R9_S5_O8	-0.291397	-0.214995	-0.12616		0	1	0	0
	R10_S5_O8	0.0383914	0.0458894	0.0823185		0	1	0	0
	R1_S6_O8	-0.0320092	-0.0624693	0.0328352		0	0	0	1
	R2_S6_O8	-0.238517	-0.139243	-0.123482		0	1	0	0
	R3_S6_O8	-0.139595	-0.0227791	0.00518642		0	1	0	0
	R4_S6_O8	-0.300309	-0.183947	-0.185469		1	0	0	0
	R5_S6_O8	-0.24757	-0.196905	-0.240644		1	0	0	0
	R6_S6_O8	-0.410589	-0.272512	-0.275361		1	0	0	0
	R7_S6_O8	-0.169285	-0.129766	-0.114969		0	1	0	0
	R8_S6_O8	-0.1146	-0.0615349	0.0308401		0	1	0	0
	R9_S6_O8	-0.315972	-0.18701	-0.0829331		0	1	0	0
	R10_S6_O8	0.000319663	0.110945	0.19096		0	1	0	0
	R1_S7_O8	0.0107305	-0.143474	0.139637		0	0	0	1
	R2_S7_O8	-0.234066	-0.235761	-0.11294		0	0	0	1
	R3_S7_O8	-0.10986	-0.117289	0.0598583		0	0	0	1
	R4_S7_O8	-0.205401	-0.258313	-0.0930557		0	0	0	1
	R5_S7_O8	-0.217668	-0.272913	-0.0566058		0	0	0	1
	R6_S7_O8	-0.339646	-0.320011	-0.232654		0	1	0	0
	R7_S7_O8	-0.220532	-0.259725	-0.0776684		0	0	0	1
	R8_S7_O8	-0.0843773	-0.0794019	0.151336		0	1	0	0
	R9_S7_O8	-0.282749	-0.232808	0.0137202		0	1	0	0
	R10_S7_O8	0.0350018	0.0514581	0.217335		0	1	0	0
	R1_S8_O8	-0.00260262	-0.092279	0.0783435		0	0	0	1
	R2_S8_O8	-0.286066	-0.266051	-0.129026		0	1	0	0
	R3_S8_O8	-0.0731667	-0.0361185	0.0643344		0	1	0	0
	R4_S8_O8	-0.264275	-0.263859	-0.142593		0	1	0	0
	R5_S8_O8	-0.193275	-0.234782	-0.131734		0	0	0	1
	R6_S8_O8	-0.366378	-0.335084	-0.202771		0	1	0	0
	R7_S8_O8	-0.279815	-0.288047	-0.150879		0	0	0	1
	R8_S8_O8	-0.152711	-0.158375	0.0482936		0	0	0	1
	R9_S8_O8	-0.291277	-0.240773	-0.0734961		0	1	0	0
	R10_S8_O8	0.0105739	0.0900964	0.23714		0	1	0	0
	R1_S9_O8	-0.0760136	-0.215125	-0.0582556		0	0	0	1
	R2_S9_O8	-0.320621	-0.339158	-0.27009		0	0	0	1
	R3_S9_O8	-0.105248	-0.181797	-0.11394		0	0	0	1
	R4_S9_O8	-0.278774	-0.265498	-0.259628		0	1	0	0
	R5_S9_O8	-0.250762	-0.293032	-0.264169		0	0	0	1
	R6_S9_O8	-0.391574	-0.369083	-0.384283		1	0	0	0
	R7_S9_O8	-0.262071	-0.302023	-0.219314		0	0	0	1
	R8_S9_O8	-0.125579	-0.185334	-0.0576347		0	0	0	1
	R9_S9_O8	-0.319765	-0.297608	-0.175962		0	1	0	0
	R10_S9_O8	-0.00565033	-0.010446	0.0761552		0	0	0	1
	R1_S10_O8	-0.104328	-0.105962	-0.0849766		0	0	0	1
	R2_S10_O8	-0.216757	-0.149433	-0.334572		1	0	0	0
	R3_S10_O8	-0.137125	-0.0701263	-0.0722337		1	0	0	0
	R4_S10_O8	-0.347497	-0.2106	-0.29152		1	0	0	0
	R5_S10_O8	-0.259663	-0.264493	-0.265588		0	0	1	0
	R6_S10_O8	-0.430001	-0.301133	-0.44561		1	0	0	0
	R7_S10_O8	-0.317818	-0.238514	-0.222869		0	1	0	0
	R8_S10_O8	-0.168693	-0.121838	-0.0794098		0	1	0	0
	R9_S10_O8	-0.35848	-0.253691	-0.148229		0	1	0	0
	R10_S10_O8	-0.0972252	0.0393663	0.117197		0	1	0	0
	R1_S1_O9	-0.0840918	0.124367	0.0417291		1	0	0	0
	R2_S1_O9	-0.445514	-0.142337	-0.272703		1	0	0	0
	R3_S1_O9	-0.347072	0.0024129	-0.0481452		1	0	0	0
	R4_S1_O9	-0.395454	-0.131494	-0.188368		1	0	0	0
	R5_S1_O9	-0.383978	-0.102375	-0.259451		1	0	0	0
	R6_S1_O9	-0.567029	-0.234262	-0.287981		1	0	0	0
	R7_S1_O9	-0.455785	-0.237314	-0.232997		0	1	0	0
	R8_S1_O9	-0.220813	-0.0518092	0.0123073		0	1	0	0
	R9_S1_O9	-0.529208	-0.156242	-0.121195		0	1	0	0
	R10_S1_O9	-0.272388	0.0832569	0.155333		0	1	0	0
	R1_S2_O9	-0.175541	0.0449866	0.00350888		1	0	0	0
	R2_S2_O9	-0.302467	-0.142185	0.00838754		0	1	0	0
	R3_S2_O9	-0.487632	-0.205296	0.00738765		0	1	0	0
	R4_S2_O9	-0.38754	-0.153179	-0.00381109		0	1	0	0
	R5_S2_O9	-0.373831	-0.145295	-0.033977		0	1	0	0
	R6_S2_O9	-0.517088	-0.273169	-0.131971		0	1	0	0
	R7_S2_O9	-0.229794	-0.148546	-0.0422734		0	1	0	0
	R8_S2_O9	0.00863327	-0.0643843	0.174894		0	0	0	1
	R9_S2_O9	-0.232269	-0.0379447	0.110369		0	1	0	0
	R10_S2_O9	-0.176959	0.0918442	0.254363		0	1	0	0
	R1_S3_O9	-0.405409	-0.509348	-0.012362		0	0	0	1
	R2_S3_O9	-0.537174	-0.538784	-0.271313		0	0	0	1
	R3_S3_O9	-0.564786	-0.4535	-0.16103		0	1	0	0
	R4_S3_O9	-0.587309	-0.55856	-0.292453		0	1	0	0
	R5_S3_O9	-0.559331	-0.535221	-0.250613		0	1	0	0
	R6_S3_O9	-0.83583	-0.665165	-0.433133		0	1	0	0
	R7_S3_O9	-0.563569	-0.493914	-0.200961		0	1	0	0
	R8_S3_O9	-0.349898	-0.23931	-0.0447246		0	1	0	0
	R9_S3_O9	-0.736123	-0.574162	-0.174096		0	1	0	0
	R10_S3_O9	-0.309514	-0.198034	0.0236283		0	1	0	0
	R1_S4_O9	-0.19285	0.0511561	0.142083		0	1	0	0
	R2_S4_O9	-0.379611	-0.233801	-0.0382657		0	1	0	0
	R3_S4_O9	-0.281583	-0.0445154	0.0615118		0	1	0	0
	R4_S4_O9	-0.366976	-0.182753	-0.0928985		0	1	0	0
	R5_S4_O9	-0.368856	-0.18179	-0.0572267		0	1	0	0
	R6_S4_O9	-0.106022	0.0132068	0.0269414		0	1	0	0
	R7_S4_O9	-0.477329	-0.315589	-0.212497		0	1	0	0
	R8_S4_O9	-0.129574	-0.00623632	0.124687		0	1	0	0
	R9_S4_O9	-0.54691	-0.170451	-0.0134159		0	1	0	0
	R10_S4_O9	-0.0700099	0.125186	0.299496		0	1	0	0
	R1_S5_O9	-0.221312	-0.0319081	-0.0013357		0	1	0	0
	R2_S5_O9	-0.42301	-0.294197	-0.221633		0	1	0	0
	R3_S5_O9	-0.205418	-0.0322776	0.00391897		0	1	0	0
	R4_S5_O9	-0.495115	-0.29938	-0.186499		0	1	0	0
	R5_S5_O9	-0.317114	-0.186322	-0.205309		1	0	0	0
	R6_S5_O9	-0.440327	-0.298415	-0.226082		0	1	0	0
	R7_S5_O9	-0.504769	-0.293454	-0.23829		0	1	0	0
	R8_S5_O9	-0.0032996	0.0313944	0.00292858		1	0	0	0
	R9_S5_O9	-0.215443	-0.0742267	-0.102386		1	0	0	0
	R10_S5_O9	-0.144228	0.0323351	0.118577		0	1	0	0
	R1_S6_O9	-0.588924	-0.346355	-0.0700641		0	1	0	0
	R2_S6_O9	-0.53865	-0.358354	-0.217266		0	1	0	0
	R3_S6_O9	-0.411015	-0.223271	-0.0622062		0	1	0	0
	R4_S6_O9	-0.703608	-0.458434	-0.256476		0	1	0	0
	R5_S6_O9	-0.753922	-0.450363	-0.211325		0	1	0	0
	R6_S6_O9	-0.597451	-0.408864	-0.26923		0	1	0	0
	R7_S6_O9	-0.541064	-0.372706	-0.156626		0	1	0	0
	R8_S6_O9	-0.491253	-0.170751	0.0894552		0	1	0	0
	R9_S6_O9	-0.640011	-0.322289	-0.0945186		0	1	0	0
	R10_S6_O9	-0.367457	-0.127554	0.149918		0	1	0	0
	R1_S7_O9	-0.377398	-0.399327	0.117726		0	0	0	1
	R2_S7_O9	-0.547883	-0.472351	-0.132379		0	1	0	0
	R3_S7_O9	-0.508176	-0.46208	-0.0410823		0	1	0	0
	R4_S7_O9	-0.514673	-0.449779	-0.101542		0	1	0	0
	R5_S7_O9	-0.501214	-0.408813	-0.0571277		0	1	0	0
	R6_S7_O9	-0.577558	-0.518641	-0.250225		0	1	0	0
	R7_S7_O9	-0.526249	-0.464987	-0.0904622		0	1	0	0
	R8_S7_O9	-0.640992	-0.434354	0.162159		0	1	0	0
	R9_S7_O9	-0.568947	-0.465568	-0.0206092		0	1	0	0
	R10_S7_O9	-0.270803	-0.182869	0.206293		0	1	0	0
	R1_S8_O9	-0.30436	-0.260231	0.0359616		0	1	0	0
	R2_S8_O9	-0.495029	-0.403652	-0.160201		0	1	0	0
	R3_S8_O9	-0.500321	-0.300818	-0.0403862		0	1	0	0
	R4_S8_O9	-0.597575	-0.519045	-0.176812		0	1	0	0
	R5_S8_O9	-0.43294	-0.374736	-0.218862		0	1	0	0
	R6_S8_O9	-0.687391	-0.585849	-0.305519		0	1	0	0
	R7_S8_O9	-0.476867	-0.380156	-0.130614		0	1	0	0
	R8_S8_O9	-0.554534	-0.369093	0.0383036		0	1	0	0
	R9_S8_O9	-0.599533	-0.421132	-0.0839055		0	1	0	0
	R10_S8_O9	-0.290132	-0.157353	0.122977		0	1	0	0
	R1_S9_O9	-0.341071	-0.446139	-0.023587		0	0	0	1
	R2_S9_O9	-0.482239	-0.440212	-0.302257		0	1	0	0
	R3_S9_O9	-0.386356	-0.349434	-0.120872		0	1	0	0
	R4_S9_O9	-0.630083	-0.572293	-0.318604		0	1	0	0
	R5_S9_O9	-0.455886	-0.470646	-0.288678		0	0	0	1
	R6_S9_O9	-0.535515	-0.532713	-0.44412		0	1	0	0
	R7_S9_O9	-0.223431	-0.268934	-0.18668		0	0	0	1
	R8_S9_O9	-0.573145	-0.442487	-0.175276		0	1	0	0
	R9_S9_O9	-0.569155	-0.510314	-0.268839		0	1	0	0
	R10_S9_O9	-0.270807	-0.263123	-0.0520772		0	1	0	0
	R1_S10_O9	-0.426287	-0.367738	0.0401708		0	1	0	0
	R2_S10_O9	-0.623624	-0.449876	-0.245917		0	1	0	0
	R3_S10_O9	-0.562628	-0.344694	-0.0737399		0	1	0	0
	R4_S10_O9	-0.508021	-0.4092	-0.186103		0	1	0	0
	R5_S10_O9	-0.73635	-0.634628	-0.319171		0	1	0	0
	R6_S10_O9	-0.898435	-0.78694	-0.491769		0	1	0	0
	R7_S10_O9	-0.533602	-0.433221	-0.163219		0	1	0	0
	R8_S10_O9	-0.619849	-0.454517	-0.0265594		0	1	0	0
	R9_S10_O9	-0.662085	-0.549664	-0.160706		0	1	0	0
	R10_S10_O9	-0.287202	-0.131655	0.0440465		0	1	0	0
	R1_S1_O10	0.238411	0.34217	0.0684703		1	0	0	0
	R2_S1_O10	-0.00118556	0.143419	-0.00640075		1	0	0	0
	R3_S1_O10	0.113605	0.258321	0.0645705		1	0	0	0
	R4_S1_O10	-0.0732585	0.107107	-0.0301105		1	0	0	0
	R5_S1_O10	0.016379	0.174792	-0.0449164		1	0	0	0
	R6_S1_O10	-0.189376	0.0150423	-0.160895		1	0	0	0
	R7_S1_O10	-0.0944917	0.0462994	0.00432596		1	0	0	0
	R8_S1_O10	0.192027	0.190176	0.157065		0	0	1	0
	R9_S1_O10	-0.0837299	0.0847116	0.0327314		1	0	0	0
	R10_S1_O10	0.188166	0.366584	0.275251		1	0	0	0
	R1_S2_O10	0.325409	0.312736	0.172337		0	0	1	0
	R2_S2_O10	0.0347346	0.0906262	0.17323		0	1	0	0
	R3_S2_O10	0.221459	0.220524	0.300655		0	0	0	1
	R4_S2_O10	0.0515241	0.0629681	0.219003		0	1	0	0
	R5_S2_O10	0.100704	0.120108	0.18012		0	1	0	0
	R6_S2_O10	-0.0819864	0.0133584	0.0511296		0	1	0	0
	R7_S2_O10	0.0353437	0.0728759	0.178333		0	1	0	0
	R8_S2_O10	0.213215	0.139841	0.35149		0	0	0	1
	R9_S2_O10	0.0647895	0.116935	0.209746		0	1	0	0
	R10_S2_O10	0.257103	0.375612	0.50597		0	1	0	0
	R1_S3_O10	0.0718761	-0.119461	0.0297083		0	0	0	1
	R2_S3_O10	-0.25841	-0.281961	-0.233778		0	0	0	1
	R3_S3_O10	-0.100019	-0.0481406	-0.0305875		0	1	0	0
	R4_S3_O10	-0.359125	-0.285446	-0.222053		0	1	0	0
	R5_S3_O10	-0.246158	-0.210618	-0.21907		1	0	0	0
	R6_S3_O10	-0.298213	-0.281838	-0.291314		1	0	0	0
	R7_S3_O10	-0.231233	-0.235367	-0.245226		0	0	1	0
	R8_S3_O10	-0.0727495	-0.00876552	0.000871428		0	1	0	0
	R9_S3_O10	-0.350684	-0.262486	-0.150577		0	1	0	0
	R10_S3_O10	0.0435523	0.121389	0.132552		0	1	0	0
	R1_S4_O10	0.231342	0.239966	0.130008		1	0	0	0
	R2_S4_O10	-0.0501671	-0.047741	-0.0726047		1	0	0	0
	R3_S4_O10	0.0914899	0.19979	0.0851583		1	0	0	0
	R4_S4_O10	-0.130276	0.0206317	-0.027184		1	0	0	0
	R5_S4_O10	-0.0132073	0.117973	-0.00641657		1	0	0	0
	R6_S4_O10	0.199109	0.202994	0.124931		1	0	0	0
	R7_S4_O10	-0.0852127	0.0383568	0.038132		1	0	0	0
	R8_S4_O10	0.18992	0.169501	0.192624		0	0	0	1
	R9_S4_O10	-0.0529076	0.0888307	0.0889937		0	1	0	0
	R10_S4_O10	0.246935	0.365336	0.334861		1	0	0	0
	R1_S5_O10	0.255896	0.160434	0.0402913		0	0	1	0
	R2_S5_O10	-0.0695251	-0.0877535	-0.24967		0	0	1	0
	R3_S5_O10	0.102995	0.140103	-0.0142		1	0	0	0
	R4_S5_O10	-0.034206	-0.072342	-0.11709		0	0	1	0
	R5_S5_O10	-0.0427694	0.0106444	-0.151366		1	0	0	0
	R6_S5_O10	-0.22955	-0.194696	-0.21876		1	0	0	0
	R7_S5_O10	-0.0439169	-0.0242916	-0.114604		1	0	0	0
	R8_S5_O10	0.15995	0.0919874	-0.0218284		0	0	1	0
	R9_S5_O10	-0.0509686	-0.00291623	-0.0365451		1	0	0	0
	R10_S5_O10	0.207505	0.275035	0.232012		1	0	0	0
	R1_S6_O10	0.245512	0.245204	0.211498		0	0	1	0
	R2_S6_O10	-0.103664	0.0336387	-0.0215183		1	0	0	0
	R3_S6_O10	0.162117	0.288475	0.168302		1	0	0	0
	R4_S6_O10	-0.157823	0.0042018	-0.00786139		1	0	0	0
	R5_S6_O10	-0.0133023	0.147511	-0.00746756		1	0	0	0
	R6_S6_O10	-0.146474	0.0260656	-0.103542		1	0	0	0
	R7_S6_O10	0.0432474	0.146919	0.0749754		1	0	0	0
	R8_S6_O10	0.18072	0.281291	0.2482		1	0	0	0
	R9_S6_O10	-0.111749	0.103702	0.106961		0	1	0	0
	R10_S6_O10	0.267104	0.424331	0.377834		1	0	0	0
	R1_S7_O10	0.337226	0.0696645	0.329958		0	0	0	1
	R2_S7_O10	0.0353489	-0.0187784	0.0475468		0	0	0	1
	R3_S7_O10	0.154699	0.17407	0.230249		0	1	0	0
	R4_S7_O10	-0.0303577	-0.0467334	-0.0275132		0	0	0	1
	R5_S7_O10	-0.00253708	-0.0878915	0.0708009		0	0	0	1
	R6_S7_O10	-0.0692861	-0.108742	-0.103979		0	0	0	1
	R7_S7_O10	0.0893981	0.059841	0.129384		0	0	0	1
	R8_S7_O10	0.235744	0.216073	0.359023		0	0	0	1
	R9_S7_O10	-0.00925335	-0.0074629	0.213614		0	1	0	0
	R10_S7_O10	0.269741	0.26759	0.385483		0	0	0	1
	R1_S8_O10	0.339554	0.143367	0.252828		0	0	0	1
	R2_S8_O10	-0.0257338	-0.00548865	0.0359991		0	1	0	0
	R3_S8_O10	0.110244	0.17339	0.177193		0	1	0	0
	R4_S8_O10	-0.0374809	-0.0233492	0.00392156		0	1	0	0
	R5_S8_O10	-0.041211	-0.0184695	-0.0493494		1	0	0	0
	R6_S8_O10	-0.0107279	0.00387354	-0.0155924		1	0	0	0
	R7_S8_O10	-0.021573	-0.028626	0.00680188		0	0	0	1
	R8_S8_O10	0.249154	0.244132	0.22251		0	0	1	0
	R9_S8_O10	-0.0481658	0.0125844	0.104675		0	1	0	0
	R10_S8_O10	0.280555	0.305767	0.329431		0	1	0	0
	R1_S9_O10	0.21543	-0.0253927	0.0971477		0	0	0	1
	R2_S9_O10	-0.103065	-0.127853	-0.139793		0	0	1	0
	R3_S9_O10	0.0345046	0.0445616	-0.0396897		1	0	0	0
	R4_S9_O10	-0.0790987	-0.188844	-0.174859		0	0	0	1
	R5_S9_O10	0.0408598	-0.0837364	-0.0560135		0	0	0	1
	R6_S9_O10	-0.0736874	-0.0530993	-0.266011		1	0	0	0
	R7_S9_O10	0.00690478	-0.0715172	-0.062808		0	0	0	1
	R8_S9_O10	0.211043	0.116092	0.13583		0	0	0	1
	R9_S9_O10	0.0622316	0.0624107	0.049914		1	0	0	0
	R10_S9_O10	0.215636	0.208402	0.23875		0	0	0	1
	R1_S10_O10	0.328689	0.0408893	0.195835		0	0	0	1
	R2_S10_O10	-0.127561	-0.13247	-0.166402		0	0	1	0
	R3_S10_O10	0.0146512	0.0622739	0.0483986		1	0	0	0
	R4_S10_O10	-0.130043	-0.0709773	-0.112152		1	0	0	0
	R5_S10_O10	-0.149605	-0.09522	-0.133792		1	0	0	0
	R6_S10_O10	-0.22609	-0.141545	-0.223523		1	0	0	0
	R7_S10_O10	-0.0306151	-0.0198609	-0.0437692		1	0	0	0
	R8_S10_O10	0.0991175	0.195219	0.14755		1	0	0	0
	R9_S10_O10	-0.0998524	-0.0365178	0.00122822		0	1	0	0
	R10_S10_O10	0.189971	0.244003	0.23516		1	0	0	0

## Sheet: Figure 5
Singles						Observed						Expected
	Mx	My	Euclidean Distance to WT				Mx	My	Euclidean Distance to WT				Mx	My	Euclidean Distance to WT
WT	0.175	-0.413	0			R1_O1	0.626333	-0.750839	0.570332			R1_O1	0.426022	-0.503724	0.265757
sensor-1	0.152	-0.402	0.0385057			R2_O1	0.333761	-0.56116	0.227763			R2_O1	0.131099	-0.483465	0.112088
sensor-2	0.148	-0.358	0.048699			R3_O1	0.359918	-0.522828	0.219771			R3_O1	0.165095	-0.51924	0.13453
sensor-3	0.156	-0.111	0.277467			R4_O1	0.455032	-0.314747	0.277034			R4_O1	0.104074	-0.485997	0.129762
sensor-4	0.21	-0.295	0.0946134			R5_O1	0.424887	-0.590307	0.312838			R5_O1	0.246796	-0.521239	0.147142
sensor-5	0.222	-0.299	0.0941208			R6_O1	0.353414	-0.455388	0.179638			R6_O1	0.0515233	-0.416697	0.139245
sensor-6	0.169	-0.238	0.149719			R7_O1	0.325084	-0.580639	0.237894			R7_O1	0.13148	-0.541422	0.16465
sensor-7	0.166	-0.113	0.274437			R8_O1	0.121532	-0.631541	0.253676			R8_O1	0.0850844	-0.638496	0.271924
sensor-8	0.223	-0.291	0.102014			R9_O1	0.348068	-0.622679	0.285536			R9_O1	0.159274	-0.590647	0.206001
sensor-9	0.212	-0.105	0.282271			R10_O1	0.294321	-0.475602	0.13907			R10_O1	0.0589956	-0.536638	0.197541
sensor-10	0.172	-0.126	0.261121			R1_O2	0.203928	-0.391442	0.0171558			R1_O2	0.468836	-0.185342	0.345924
regulator-1	0.518	-0.356	0.3324			R2_O2	0.164425	-0.235052	0.153276			R2_O2	0.173912	-0.165084	0.221917
regulator-2	0.224	-0.335	0.0625456			R3_O2	0.0896294	-0.336442	0.109945			R3_O2	0.207908	-0.200859	0.186847
regulator-3	0.258	-0.371	0.0716976			R4_O2	0.121411	-0.227621	0.172145			R4_O2	0.146887	-0.167616	0.222699
regulator-4	0.196	-0.338	0.0494147			R5_O2	0.132171	-0.34379	0.0699275			R5_O2	0.28961	-0.202858	0.210208
regulator-5	0.339	-0.373	0.152324			R6_O2	0.104044	-0.216525	0.189423			R6_O2	0.0943366	-0.0983154	0.302942
regulator-6	0.144	-0.269	0.125667			R7_O2	0.141418	-0.272296	0.12322			R7_O2	0.174294	-0.22304	0.164075
regulator-7	0.224	-0.393	0.0370587			R8_O2	0.0448553	-0.337298	0.150895			R8_O2	0.127898	-0.320115	0.0892619
regulator-8	0.178	-0.49	0.104391			R9_O2	0.224357	-0.308293	0.0865446			R9_O2	0.202088	-0.272266	0.11525
regulator-9	0.252	-0.443	0.0852467			R10_O2	0.162409	-0.266225	0.122943			R10_O2	0.101809	-0.218257	0.188873
regulator-10	0.136	-0.337	0.0709883			R1_O3	0.468696	-0.440026	0.286254			R1_O3	0.470682	-0.389252	0.28322
output-1	0.095	-0.535	0.174482			R2_O3	0.272751	-0.302492	0.119765			R2_O3	0.175758	-0.368993	0.0211359
output-2	0.138	-0.216	0.177458			R3_O3	0.222773	-0.492469	0.111613			R3_O3	0.209754	-0.404769	0.0287586
output-3	0.14	-0.42	0.0583494			R4_O3	0.216933	-0.370118	0.0337493			R4_O3	0.148733	-0.371526	0.0415647
output-4	0.168	-0.441	0.0573122			R5_O3	0.369103	-0.396128	0.181879			R5_O3	0.291456	-0.406768	0.105922
output-5	0.186	-0.491	0.104837			R6_O3	0.240862	-0.267471	0.130531			R6_O3	0.0961827	-0.302225	0.124301
output-6	0.201	-0.397	0.0166201			R7_O3	0.179065	-0.426838	0.0411212			R7_O3	0.17614	-0.42695	0.0419259
output-7	0.144	-0.335	0.0673298			R8_O3	0.123698	-0.450831	0.0905252			R8_O3	0.129744	-0.524024	0.149071
output-8	0.191	-0.328	0.0586359			R9_O3	0.378442	-0.419609	0.193802			R9_O3	0.203934	-0.476176	0.09109
output-9	0.154	-0.443	0.0652222			R10_O3	0.172638	-0.319815	0.0683989			R10_O3	0.103655	-0.422166	0.0910585
output-10	0.201	-0.249	0.138704			R1_O4	0.717384	-0.6173	0.577956			R1_O4	0.499385	-0.409779	0.312772
						R2_O4	0.177437	-0.401734	0.0181717			R2_O4	0.204462	-0.38952	0.0172397
						R3_O4	0.219106	-0.450112	0.0709661			R3_O4	0.238458	-0.425296	0.0640145
						R4_O4	0.217227	-0.408776	0.0371171			R4_O4	0.177437	-0.392052	0.0114294
						R5_O4	0.332632	-0.540218	0.211362			R5_O4	0.320159	-0.427295	0.13879
						R6_O4	0.156238	-0.40404	0.035782			R6_O4	0.124886	-0.322752	0.0893973
						R7_O4	0.182387	-0.50307	0.116595			R7_O4	0.204843	-0.447477	0.0633204
						R8_O4	0.0898192	-0.53472	0.177427			R8_O4	0.158447	-0.544551	0.160611
						R9_O4	0.253649	-0.455908	0.0958367			R9_O4	0.232637	-0.496703	0.119019
						R10_O4	0.112914	-0.406658	0.0772144			R10_O4	0.132359	-0.442693	0.07865
						R1_O5	0.584224	-0.839273	0.601944			R1_O5	0.51647	-0.460545	0.337207
						R2_O5	0.250423	-0.512814	0.141054			R2_O5	0.221547	-0.440287	0.0635989
						R3_O5	0.291685	-0.59569	0.233634			R3_O5	0.255543	-0.476062	0.112426
						R4_O5	0.26314	-0.430953	0.0877144			R4_O5	0.194522	-0.442819	0.0566736
						R5_O5	0.439789	-0.715013	0.414159			R5_O5	0.337245	-0.478061	0.175497
						R6_O5	0.200261	-0.469935	0.0843246			R6_O5	0.141972	-0.373519	0.0473414
						R7_O5	0.262762	-0.607561	0.233449			R7_O5	0.221929	-0.498243	0.116853
						R8_O5	0.0475397	-0.657148	0.304607			R8_O5	0.175533	-0.595318	0.209074
						R9_O5	0.27933	-0.544846	0.182986			R9_O5	0.249723	-0.547469	0.172506
						R10_O5	0.400648	-0.388802	0.213186			R10_O5	0.149444	-0.49346	0.113439
						R1_O6	0.660298	-0.875873	0.680415			R1_O6	0.531651	-0.365808	0.344803
						R2_O6	0.354696	-0.719426	0.372487			R2_O6	0.236728	-0.34555	0.0641079
						R3_O6	0.274157	-0.617729	0.246863			R3_O6	0.270724	-0.381325	0.0834157
						R4_O6	0.264885	-0.668612	0.292458			R4_O6	0.209703	-0.348082	0.044459
						R5_O6	0.503133	-0.533621	0.348224			R5_O6	0.352425	-0.383324	0.164983
						R6_O6	0.383763	-0.44418	0.204564			R6_O6	0.157152	-0.278782	0.111987
						R7_O6	0.321981	-0.664244	0.308523			R7_O6	0.237109	-0.403507	0.0524401
						R8_O6	0.108372	-0.610249	0.237239			R8_O6	0.190713	-0.500581	0.114042
						R9_O6	0.389733	-0.629269	0.315918			R9_O6	0.264903	-0.452732	0.101837
						R10_O6	0.266498	-0.572376	0.201899			R10_O6	0.164624	-0.398723	0.0258734
						R1_O7	0.528152	-0.499114	0.358781			R1_O7	0.474609	-0.304615	0.298606
						R2_O7	0.207083	-0.337799	0.0525797			R2_O7	0.179686	-0.284357	0.102524
						R3_O7	0.237404	-0.429059	0.0655517			R3_O7	0.213682	-0.320132	0.0714341
						R4_O7	0.269505	-0.362759	0.0854215			R4_O7	0.152661	-0.286889	0.105599
						R5_O7	0.254222	-0.416143	0.0730001			R5_O7	0.295383	-0.322131	0.125693
						R6_O7	0.136397	-0.250237	0.145601			R6_O7	0.10011	-0.217589	0.190243
						R7_O7	0.18224	-0.499055	0.112591			R7_O7	0.180067	-0.342314	0.044887
						R8_O7	0.094567	-0.484615	0.135061			R8_O7	0.133671	-0.439388	0.0753848
						R9_O7	0.188367	-0.446094	0.0595157			R9_O7	0.207861	-0.391539	0.0209804
						R10_O7	0.151521	-0.339059	0.0595927			R10_O7	0.107582	-0.33753	0.09375
						R1_O8	0.378507	-0.44322	0.199251			R1_O8	0.521512	-0.297171	0.345798
						R2_O8	0.107195	-0.287151	0.127796			R2_O8	0.226589	-0.276912	0.116439
						R3_O8	0.151526	-0.32658	0.0699495			R3_O8	0.260585	-0.312688	0.103952
						R4_O8	0.0867495	-0.251899	0.168184			R4_O8	0.199564	-0.279445	0.107821
						R5_O8	0.175142	-0.3342	0.0538177			R5_O8	0.342286	-0.314687	0.170693
						R6_O8	0.150312	-0.172203	0.217579			R6_O8	0.147013	-0.210144	0.181021
						R7_O8	0.182243	-0.302453	0.0842947			R7_O8	0.22697	-0.334869	0.065073
						R8_O8	0.0921614	-0.358434	0.0993831			R8_O8	0.180574	-0.431943	0.04588
						R9_O8	0.275284	-0.337076	0.100806			R9_O8	0.254764	-0.384095	0.0673361
						R10_O8	0.185358	-0.320526	0.0660927			R10_O8	0.154485	-0.330086	0.0654253
						R1_O9	0.460743	-0.596915	0.344841			R1_O9	0.485412	-0.411968	0.299017
						R2_O9	0.290668	-0.328696	0.118323			R2_O9	0.190488	-0.39171	0.00594561
						R3_O9	0.210985	-0.424121	0.0442915			R3_O9	0.224484	-0.427485	0.0551597
						R4_O9	0.223148	-0.310536	0.084001			R4_O9	0.163464	-0.394242	0.0252018
						R5_O9	0.29494	-0.412055	0.110443			R5_O9	0.306186	-0.429484	0.126225
						R6_O9	0.16456	-0.31629	0.0739357			R6_O9	0.110913	-0.324942	0.098293
						R7_O9	0.244465	-0.369283	0.0595597			R7_O9	0.19087	-0.449667	0.0631727
						R8_O9	0.019569	-0.523559	0.216689			R8_O9	0.144474	-0.546741	0.165828
						R9_O9	0.314584	-0.510426	0.177464			R9_O9	0.218664	-0.498892	0.116558
						R10_O9	0.156164	-0.257435	0.132891			R10_O9	0.118385	-0.444883	0.0903986
						R1_O10	0.462752	-0.493486	0.295306			R1_O10	0.531899	-0.217677	0.383613
						R2_O10	0.114529	-0.31391	0.10297			R2_O10	0.236976	-0.197418	0.195537
						R3_O10	0.212372	-0.295194	0.0947217			R3_O10	0.270972	-0.233194	0.174645
						R4_O10	0.105499	-0.20636	0.197992			R4_O10	0.209951	-0.19995	0.187983
						R5_O10	0.392923	-0.439099	0.212054			R5_O10	0.352673	-0.235193	0.224077
						R6_O10	0.127449	-0.241401	0.157103			R6_O10	0.1574	-0.13065	0.257696
						R7_O10	0.210634	-0.321099	0.0694605			R7_O10	0.237357	-0.255375	0.140373
						R8_O10	0.159452	-0.33551	0.0582574			R8_O10	0.190961	-0.352449	0.0343137
						R9_O10	0.300168	-0.363717	0.114991			R9_O10	0.265151	-0.304601	0.112939
						R10_O10	0.15292	-0.34547	0.0537074			R10_O10	0.164872	-0.250591	0.137859
						S1_O1	0.334448	-0.700534	0.346648			S1_O1	0.0599156	-0.550321	0.207558
						S2_O1	0.258455	-0.756836	0.376993			S2_O1	0.0549239	-0.761341	0.397506
						S3_O1	0.241018	-0.0508057	0.340022			S3_O1	0.063951	-0.258865	0.177681
						S4_O1	0.388552	-0.404569	0.201881			S4_O1	0.117971	-0.442785	0.0893819
						S5_O1	0.453345	-0.446293	0.272493			S5_O1	0.12944	-0.446966	0.0837483
						S6_O1	0.341427	-0.216533	0.229389			S6_O1	0.0767314	-0.38599	0.110744
						S7_O1	0.274372	0.118778	0.51278			S7_O1	0.0738854	-0.260964	0.169361
						S8_O1	0.375396	-0.330232	0.19619			S8_O1	0.130177	-0.438804	0.0775223
						S9_O1	0.204329	-0.00731149	0.379648			S9_O1	0.119456	-0.253367	0.149577
						S10_O1	0.29959	-0.0805822	0.325896			S10_O1	0.0800259	-0.273895	0.155706
						S1_O2	0.0911952	-0.422929	0.10291			S1_O2	0.102729	-0.231939	0.176344
						S2_O2	0.0375266	-0.413152	0.152283			S2_O2	0.0977372	-0.442959	0.105975
						S3_O2	0.145704	-0.145739	0.244441			S3_O2	0.106764	0.059517	0.453345
						S4_O2	0.214488	-0.174624	0.213676			S4_O2	0.160784	-0.124404	0.263536
						S5_O2	0.1615	-0.339877	0.0534448			S5_O2	0.172254	-0.128585	0.258449
						S6_O2	0.168832	-0.246813	0.14101			S6_O2	0.119545	-0.067608	0.32613
						S7_O2	0.142019	0.0359269	0.42495			S7_O2	0.116699	0.0574179	0.449609
						S8_O2	0.154766	-0.0489643	0.339202			S8_O2	0.172991	-0.120423	0.266556
						S9_O2	0.146904	-0.00814718	0.380606			S9_O2	0.16227	0.0650141	0.452302
						S10_O2	0.182598	-0.153845	0.232791			S10_O2	0.122839	0.0444867	0.435891
						S1_O3	0.306652	-0.691275	0.327169			S1_O3	0.104575	-0.435849	0.0964323
						S2_O3	0.367314	-0.624912	0.298566			S2_O3	0.0995833	-0.646869	0.274723
						S3_O3	0.278808	-0.0299681	0.368127			S3_O3	0.10861	-0.144393	0.254709
						S4_O3	0.346761	-0.35462	0.162463			S4_O3	0.16263	-0.328314	0.0633464
						S5_O3	0.391504	-0.404113	0.204781			S5_O3	0.1741	-0.332495	0.0557194
						S6_O3	0.295242	-0.21557	0.202139			S6_O3	0.121391	-0.271518	0.132693
						S7_O3	0.214619	0.0675255	0.454921			S7_O3	0.118545	-0.146492	0.249792
						S8_O3	0.380976	-0.282415	0.21976			S8_O3	0.174837	-0.324332	0.0635225
						S9_O3	0.271124	-0.109361	0.28957			S9_O3	0.164116	-0.138896	0.248788
						S10_O3	0.222348	-0.0263323	0.361937			S10_O3	0.124685	-0.159423	0.23568
						S1_O4	0.224656	-0.424129	0.0528398			S1_O4	0.133279	-0.456376	0.0883624
						S2_O4	0.1992	-0.501035	0.115049			S2_O4	0.128287	-0.667396	0.28698
						S3_O4	0.213736	0.0747159	0.462048			S3_O4	0.137314	-0.16492	0.22727
						S4_O4	0.269598	-0.33058	0.0994032			S4_O4	0.191334	-0.348841	0.0379414
						S5_O4	0.341019	-0.3912	0.153615			S5_O4	0.202803	-0.353022	0.0368986
						S6_O4	0.228623	-0.101241	0.288296			S6_O4	0.150094	-0.292045	0.101662
						S7_O4	0.200195	0.0390362	0.425811			S7_O4	0.147248	-0.167019	0.223221
						S8_O4	0.262426	-0.267362	0.140826			S8_O4	0.20354	-0.344859	0.0447123
						S9_O4	0.251873	-0.0827456	0.310589			S9_O4	0.192819	-0.159423	0.227225
						S10_O4	0.243695	-0.00316745	0.387518			S10_O4	0.153389	-0.17995	0.209428
						S1_O5	0.409671	-0.778821	0.4508			S1_O5	0.150364	-0.507142	0.12614
						S2_O5	0.157147	-0.79803	0.412561			S2_O5	0.145372	-0.718162	0.334239
						S3_O5	0.273214	-0.122885	0.277289			S3_O5	0.154399	-0.215686	0.17407
						S4_O5	0.299301	-0.448331	0.127741			S4_O5	0.208419	-0.399607	0.0246631
						S5_O5	0.358788	-0.580439	0.258704			S5_O5	0.219889	-0.403788	0.0366966
						S6_O5	0.387561	-0.197558	0.275257			S6_O5	0.16718	-0.342811	0.0482497
						S7_O5	0.252302	-0.0568059	0.336091			S7_O5	0.164334	-0.217785	0.170379
						S8_O5	0.473796	-0.148567	0.372335			S8_O5	0.220626	-0.395626	0.0343622
						S9_O5	0.264153	0.126909	0.519188			S9_O5	0.209905	-0.210189	0.177817
						S10_O5	0.360844	0.11426	0.530003			S10_O5	0.170474	-0.230716	0.156793
						S1_O6	0.163863	-0.644614	0.259107			S1_O6	0.165544	-0.412406	0.0338765
						S2_O6	-0.0220488	-0.713039	0.387907			S2_O6	0.160553	-0.623426	0.238366
						S3_O6	0.278701	-0.22899	0.182095			S3_O6	0.16958	-0.12095	0.266238
						S4_O6	0.324669	-0.493696	0.174055			S4_O6	0.2236	-0.30487	0.0893442
						S5_O6	0.251214	-0.631333	0.252912			S5_O6	0.235069	-0.309051	0.0909769
						S6_O6	0.340227	-0.307635	0.171949			S6_O6	0.18236	-0.248075	0.138605
						S7_O6	0.257817	-0.146162	0.250503			S7_O6	0.179514	-0.123049	0.263657
						S8_O6	0.280206	-0.430981	0.102812			S8_O6	0.235806	-0.300889	0.0983862
						S9_O6	0.26828	-0.260674	0.149611			S9_O6	0.225085	-0.115452	0.273729
						S10_O6	0.352023	-0.289922	0.19084			S10_O6	0.185655	-0.13598	0.250612
						S1_O7	0.148671	-0.439289	0.0654475			S1_O7	0.108502	-0.351213	0.0865316
						S2_O7	0.0418164	-0.43212	0.152609			S2_O7	0.103511	-0.562233	0.194684
						S3_O7	0.17269	-0.0956391	0.291322			S3_O7	0.112538	-0.0597565	0.335309
						S4_O7	0.122866	-0.318493	0.093866			S4_O7	0.166558	-0.243677	0.14443
						S5_O7	0.1767	-0.294715	0.0924996			S5_O7	0.178027	-0.247858	0.139048
						S6_O7	0.151878	-0.284249	0.10835			S6_O7	0.125318	-0.186882	0.209153
						S7_O7	0.145161	-0.0325968	0.356508			S7_O7	0.122472	-0.0618556	0.331172
						S8_O7	0.145134	-0.305882	0.0911356			S8_O7	0.178764	-0.239696	0.147147
						S9_O7	0.140859	-0.132767	0.258064			S9_O7	0.168043	-0.0542594	0.332893
						S10_O7	0.193426	-0.146091	0.240568			S10_O7	0.128613	-0.0747868	0.317306
						S1_O8	0.108562	-0.311637	0.108832			S1_O8	0.155405	-0.343768	0.0534948
						S2_O8	0.00317036	-0.329875	0.192831			S2_O8	0.150414	-0.554788	0.172237
						S3_O8	0.144113	0.0175307	0.406436			S3_O8	0.159441	-0.052312	0.335447
						S4_O8	0.131798	-0.190874	0.203476			S4_O8	0.213461	-0.236233	0.152582
						S5_O8	0.171053	-0.250674	0.1369			S5_O8	0.22493	-0.240414	0.150894
						S6_O8	0.153055	-0.167402	0.22187			S6_O8	0.172221	-0.179437	0.207709
						S7_O8	0.179661	-0.0040889	0.382576			S7_O8	0.169375	-0.054411	0.332667
						S8_O8	0.122103	-0.141549	0.253607			S8_O8	0.225667	-0.232251	0.158989
						S9_O8	0.0905888	0.00348285	0.40192			S9_O8	0.214946	-0.0468149	0.340879
						S10_O8	0.160074	-0.0432772	0.3444			S10_O8	0.175516	-0.0673422	0.319467
						S1_O9	0.105038	-0.519872	0.15672			S1_O9	0.119305	-0.458566	0.0991373
						S2_O9	0.0586595	-0.481121	0.159782			S2_O9	0.114313	-0.669586	0.292304
						S3_O9	0.105226	-0.0338316	0.362215			S3_O9	0.12334	-0.16711	0.228654
						S4_O9	0.188752	-0.311709	0.0748873			S4_O9	0.17736	-0.35103	0.0369652
						S5_O9	0.200366	-0.335534	0.0526542			S5_O9	0.18883	-0.355211	0.0314032
						S6_O9	0.162199	-0.163872	0.224143			S6_O9	0.136121	-0.294235	0.105668
						S7_O9	0.160051	-0.0375436	0.350117			S7_O9	0.133275	-0.169209	0.224032
						S8_O9	0.164101	-0.270216	0.118693			S8_O9	0.189567	-0.347049	0.0395916
						S9_O9	0.174247	-0.101023	0.285868			S9_O9	0.178846	-0.161612	0.225138
						S10_O9	0.166258	-0.0737327	0.313571			S10_O9	0.139415	-0.18214	0.210018
						S1_O10	0.145593	-0.414944	0.0505788			S1_O10	0.165792	-0.264274	0.124218
						S2_O10	0.0233212	-0.32445	0.175519			S2_O10	0.160801	-0.475294	0.092632
						S3_O10	0.17226	0.02239	0.409258			S3_O10	0.169828	0.0271823	0.414144
						S4_O10	0.0821114	-0.195645	0.218081			S4_O10	0.223848	-0.156739	0.232707
						S5_O10	0.0746803	-0.345767	0.119952			S5_O10	0.235317	-0.16092	0.230682
						S6_O10	0.173174	-0.378361	0.0164961			S6_O10	0.182608	-0.0999427	0.286684
						S7_O10	0.156468	-0.0590921	0.328958			S7_O10	0.179762	0.0250832	0.411741
						S8_O10	0.193905	-0.303411	0.0834226			S8_O10	0.236054	-0.152757	0.238821
						S9_O10	0.1576	-0.0357382	0.352117			S9_O10	0.225333	0.0326794	0.420971
						S10_O10	0.18183	0.0179968	0.404621			S10_O10	0.185903	0.012152	0.39874
						R1_S1	0.529408	-0.444795	0.346854			R1_S1	0.483296	-0.371465	0.296208
						R2_S1	0.359757	-0.402476	0.173014			R2_S1	0.188372	-0.351206	0.0353905
						R3_S1	0.43939	-0.612034	0.338066			R3_S1	0.222368	-0.386981	0.0348966
						R4_S1	0.279341	-0.334901	0.105408			R4_S1	0.161347	-0.353738	0.0419704
						R5_S1	0.514374	-0.399293	0.327147			R5_S1	0.30407	-0.388981	0.11662
						R6_S1	0.37923	-0.481521	0.21397			R6_S1	0.108797	-0.284438	0.128935
						R7_S1	0.331412	-0.38297	0.143983			R7_S1	0.188754	-0.409163	0.0226137
						R8_S1	0.159793	-0.597585	0.212808			R8_S1	0.142358	-0.506237	0.127875
						R9_S1	0.429788	-0.615379	0.333261			R9_S1	0.216548	-0.458388	0.077466
						R10_S1	0.278571	-0.427386	0.0998166			R10_S1	0.116269	-0.404379	0.0733946
						R1_S2	0.334371	-0.806359	0.444735			R1_S2	0.478304	-0.582484	0.350654
						R2_S2	0.240564	-0.435502	0.0721902			R2_S2	0.183381	-0.562226	0.175688
						R3_S2	0.132212	-0.540396	0.163437			R3_S2	0.217377	-0.598001	0.21352
						R4_S2	0.319074	-0.393377	0.131775			R4_S2	0.156356	-0.564758	0.18087
						R5_S2	0.30629	-0.641528	0.28127			R5_S2	0.299078	-0.6	0.240835
						R6_S2	0.132093	-0.452105	0.0857899			R6_S2	0.103805	-0.495458	0.137309
						R7_S2	0.0633819	-0.499238	0.167599			R7_S2	0.183762	-0.620183	0.233627
						R8_S2	0.0373981	-0.638759	0.293453			R8_S2	0.137366	-0.717257	0.334447
						R9_S2	0.258129	-0.513009	0.144828			R9_S2	0.211556	-0.669408	0.283847
						R10_S2	0.2404	-0.401347	0.0549465			R10_S2	0.111277	-0.615399	0.241167
						R1_S3	0.332589	0.291625	0.693562			R1_S3	0.487331	-0.0800082	0.42884
						R2_S3	0.172839	-0.0713353	0.315589			R2_S3	0.192408	-0.0597498	0.326873
						R3_S3	0.124043	0.231335	0.621167			R3_S3	0.226404	-0.0955251	0.293652
						R4_S3	0.17334	0.0133818	0.400217			R4_S3	0.165383	-0.062282	0.325055
						R5_S3	0.297279	0.00103485	0.402873			R5_S3	0.308105	-0.0975242	0.313222
						R6_S3	0.106787	0.138902	0.531646			R6_S3	0.112832	0.00701831	0.400618
						R7_S3	0.0917028	0.0372313	0.434503			R7_S3	0.192789	-0.117706	0.268931
						R8_S3	0.158035	-0.202239	0.186682			R8_S3	0.146393	-0.214781	0.176648
						R9_S3	0.264617	-0.0752392	0.320761			R9_S3	0.220583	-0.166932	0.222134
						R10_S3	0.152893	-0.00424665	0.383899			R10_S3	0.120304	-0.112923	0.281785
						R1_S4	0.645876	-0.340705	0.460692			R1_S4	0.541351	-0.263929	0.374531
						R2_S4	0.241753	-0.329881	0.0784957			R2_S4	0.246428	-0.243671	0.154597
						R3_S4	0.415984	-0.399681	0.228885			R3_S4	0.280424	-0.279446	0.14184
						R4_S4	0.300131	-0.106887	0.301534			R4_S4	0.219403	-0.246203	0.143968
						R5_S4	0.405616	-0.32608	0.226378			R5_S4	0.362125	-0.281445	0.203857
						R6_S4	0.243816	-0.286592	0.114774			R6_S4	0.166852	-0.176903	0.210694
						R7_S4	0.274585	-0.406358	0.0893271			R7_S4	0.246809	-0.301627	0.103627
						R8_S4	0.205433	-0.288266	0.0999465			R8_S4	0.200413	-0.398702	0.0177266
						R9_S4	0.355702	-0.177169	0.268619			R9_S4	0.274603	-0.350853	0.0941715
						R10_S4	0.318224	-0.0795245	0.333739			R10_S4	0.174324	-0.296844	0.0906997
						R1_S5	0.555137	-0.494486	0.38317			R1_S5	0.55282	-0.26811	0.384076
						R2_S5	0.361422	-0.171686	0.276477			R2_S5	0.257897	-0.247852	0.155584
						R3_S5	0.490246	-0.395729	0.30291			R3_S5	0.291893	-0.283627	0.146642
						R4_S5	0.244896	-0.370903	0.0595252			R4_S5	0.230872	-0.250384	0.142948
						R5_S5	0.567399	-0.35179	0.381515			R5_S5	0.373595	-0.285626	0.21174
						R6_S5	0.248153	-0.211058	0.18572			R6_S5	0.178322	-0.181084	0.205705
						R7_S5	0.319377	-0.311079	0.151986			R7_S5	0.258278	-0.305808	0.107416
						R8_S5	0.204728	-0.450145	0.0658601			R8_S5	0.211883	-0.402883	0.0293494
						R9_S5	0.345566	-0.438367	0.166356			R9_S5	0.286073	-0.355034	0.103524
						R10_S5	0.242453	-0.360571	0.0608231			R10_S5	0.185794	-0.301025	0.085577
						R1_S6	0.403468	-0.386252	0.215994			R1_S6	0.500111	-0.207133	0.360479
						R2_S6	0.304647	-0.157845	0.257005			R2_S6	0.205188	-0.186875	0.200495
						R3_S6	0.236269	-0.437	0.0701616			R3_S6	0.239184	-0.22265	0.171897
						R4_S6	0.358508	-0.285085	0.198884			R4_S6	0.178163	-0.189407	0.197398
						R5_S6	0.389849	-0.391246	0.202428			R5_S6	0.320886	-0.224649	0.209814
						R6_S6	0.164544	0.104999	0.492119			R6_S6	0.125613	-0.120107	0.273565
						R7_S6	0.363828	-0.311775	0.191565			R7_S6	0.20557	-0.244831	0.142904
						R8_S6	0.261654	-0.348515	0.0833788			R8_S6	0.159174	-0.341906	0.0528882
						R9_S6	0.369857	-0.0726727	0.363049			R9_S6	0.233364	-0.294057	0.103283
						R10_S6	0.271898	-0.0447484	0.352108			R10_S6	0.133085	-0.240048	0.156305
						R1_S7	0.341594	0.077444	0.488954			R1_S7	0.497265	-0.0821073	0.43437
						R2_S7	0.238517	-0.0536464	0.336829			R2_S7	0.202342	-0.0618488	0.325077
						R3_S7	0.258914	-0.0284975	0.365144			R3_S7	0.236338	-0.0976242	0.293064
						R4_S7	0.215824	0.0561305	0.443623			R4_S7	0.175317	-0.0643811	0.322433
						R5_S7	0.336361	0.0489952	0.460323			R5_S7	0.31804	-0.0996233	0.315269
						R6_S7	0.277601	-0.0103248	0.386904			R6_S7	0.122767	0.00491925	0.396816
						R7_S7	0.291885	-0.00621787	0.394438			R7_S7	0.202724	-0.119805	0.267215
						R8_S7	0.119374	-0.142654	0.253258			R8_S7	0.156328	-0.21688	0.17254
						R9_S7	0.3277	0.0420871	0.451025			R9_S7	0.230518	-0.169031	0.221771
						R10_S7	0.193561	0.0538127	0.44044			R10_S7	0.130239	-0.115022	0.277529
						R1_S8	0.386339	-0.0911848	0.356102			R1_S8	0.553557	-0.259948	0.387368
						R2_S8	0.389219	-0.256766	0.239904			R2_S8	0.258634	-0.239689	0.163224
						R3_S8	0.423011	-0.309539	0.247819			R3_S8	0.29263	-0.275465	0.152989
						R4_S8	0.266921	-0.183522	0.218052			R4_S8	0.231609	-0.242222	0.15096
						R5_S8	0.340801	-0.21866	0.227394			R5_S8	0.374332	-0.277464	0.216387
						R6_S8	0.23967	-0.19492	0.198645			R6_S8	0.179059	-0.172921	0.21383
						R7_S8	0.266565	-0.299749	0.117456			R7_S8	0.259015	-0.297646	0.114142
						R8_S8	0.178885	-0.275949	0.110969			R8_S8	0.21262	-0.39472	0.0264289
						R9_S8	0.270808	-0.113205	0.285799			R9_S8	0.28681	-0.346872	0.10698
						R10_S8	0.272694	-0.246391	0.164063			R10_S8	0.186531	-0.292862	0.0937276
						R1_S9	0.385115	-0.0230183	0.413815			R1_S9	0.542836	-0.0745112	0.472941
						R2_S9	0.157994	0.244388	0.631662			R2_S9	0.247913	-0.0542527	0.337784
						R3_S9	0.200504	-0.0519382	0.334901			R3_S9	0.281909	-0.090028	0.31123
						R4_S9	0.151021	-0.0183961	0.369989			R4_S9	0.220888	-0.0567849	0.331489
						R5_S9	0.138784	-0.13392	0.257314			R5_S9	0.363611	-0.0920271	0.343203
						R6_S9	0.133759	-0.0428363	0.34792			R6_S9	0.168338	0.0125154	0.399559
						R7_S9	0.196706	0.190102	0.576761			R7_S9	0.248295	-0.112209	0.281036
						R8_S9	0.134204	-0.160147	0.23262			R8_S9	0.201899	-0.209284	0.177887
						R9_S9	0.309547	0.0757922	0.47822			R9_S9	0.276089	-0.161435	0.241961
						R10_S9	0.223973	0.0461165	0.434238			R10_S9	0.17581	-0.107426	0.279403
						R1_S10	0.353367	0.019044	0.438241			R1_S10	0.503406	-0.0950385	0.429898
						R2_S10	0.198727	0.0370202	0.423755			R2_S10	0.208483	-0.07478	0.312512
						R3_S10	0.239057	-0.0100147	0.380087			R3_S10	0.242479	-0.110555	0.281457
						R4_S10	0.141795	0.219606	0.60791			R4_S10	0.181458	-0.0773123	0.309332
						R5_S10	0.28899	0.186996	0.582496			R5_S10	0.32418	-0.112554	0.306238
						R6_S10	0.206113	0.210017	0.596893			R6_S10	0.128907	-0.00801195	0.383077
						R7_S10	0.211575	-0.0193328	0.368042			R7_S10	0.208864	-0.132737	0.254748
						R8_S10	0.180959	-0.0216695	0.364974			R8_S10	0.162468	-0.229811	0.158756
						R9_S10	0.209995	0.199562	0.58658			R9_S10	0.236658	-0.181962	0.210451
						R10_S10	0.129174	-0.00541091	0.385607			R10_S10	0.136379	-0.127953	0.263631
						R1_S1_O1	0.634899	-0.626494	0.507686			R1_S1_O1	0.39088	-0.519462	0.242961
						R2_S1_O1	0.407796	-0.483545	0.240714			R2_S1_O1	0.0959565	-0.499203	0.145115
						R3_S1_O1	0.454998	-0.519203	0.298591			R3_S1_O1	0.129952	-0.534979	0.159152
						R4_S1_O1	0.47181	-0.593174	0.351462			R4_S1_O1	0.0689315	-0.501736	0.165263
						R5_S1_O1	0.617948	-0.595692	0.478574			R5_S1_O1	0.211654	-0.536978	0.152324
						R6_S1_O1	0.381637	-0.46653	0.209977			R6_S1_O1	0.0163808	-0.432435	0.17713
						R7_S1_O1	0.402706	-0.262199	0.248589			R7_S1_O1	0.0963377	-0.55716	0.193395
						R8_S1_O1	0.218894	-0.554091	0.170427			R8_S1_O1	0.0499419	-0.654234	0.300917
						R9_S1_O1	0.654964	-0.541859	0.492602			R9_S1_O1	0.124132	-0.606386	0.228745
						R10_S1_O1	0.371391	-0.42107	0.187122			R10_S1_O1	0.0238531	-0.552377	0.232935
						R1_S2_O1	0.625488	-0.791875	0.596754			R1_S2_O1	0.385888	-0.730482	0.39703
						R2_S2_O1	0.261749	-0.534163	0.165215			R2_S2_O1	0.0909648	-0.710223	0.337721
						R3_S2_O1	0.397588	-0.577084	0.283616			R3_S2_O1	0.124961	-0.745999	0.364809
						R4_S2_O1	0.290699	-0.492189	0.147674			R4_S2_O1	0.0639398	-0.712756	0.34878
						R5_S2_O1	0.49207	-0.535436	0.339021			R5_S2_O1	0.206662	-0.747998	0.361921
						R6_S2_O1	0.274835	-0.456214	0.111714			R6_S2_O1	0.0113891	-0.643455	0.311429
						R7_S2_O1	0.241279	-0.637216	0.256341			R7_S2_O1	0.0913461	-0.76818	0.393516
						R8_S2_O1	0.0965382	-0.501809	0.146785			R8_S2_O1	0.0449502	-0.865254	0.499437
						R9_S2_O1	0.471424	-0.55165	0.328442			R9_S2_O1	0.11914	-0.817406	0.436206
						R10_S2_O1	0.2613	-0.420058	0.0810603			R10_S2_O1	0.0188615	-0.763396	0.412816
						R1_S3_O1	0.30671	0.411593	0.807035			R1_S3_O1	0.394915	-0.228006	0.261112
						R2_S3_O1	0.18193	0.157302	0.543915			R2_S3_O1	0.099992	-0.207747	0.199088
						R3_S3_O1	0.171996	0.132799	0.519614			R3_S3_O1	0.133988	-0.243522	0.152734
						R4_S3_O1	0.16425	0.1836	0.570658			R4_S3_O1	0.072967	-0.210279	0.210228
						R5_S3_O1	0.274994	0.211462	0.604417			R5_S3_O1	0.215689	-0.245521	0.143858
						R6_S3_O1	0.198331	0.0945281	0.481236			R6_S3_O1	0.0204162	-0.140979	0.297037
						R7_S3_O1	0.267988	0.0321156	0.426372			R7_S3_O1	0.100373	-0.265704	0.148993
						R8_S3_O1	0.143034	-0.00294476	0.386206			R8_S3_O1	0.0539774	-0.362778	0.135603
						R9_S3_O1	0.327552	0.144792	0.54953			R9_S3_O1	0.128167	-0.314929	0.0930153
						R10_S3_O1	0.204789	0.108665	0.495553			R10_S3_O1	0.0278886	-0.26092	0.203124
						R1_S4_O1	0.736957	-0.145083	0.600213			R1_S4_O1	0.448935	-0.411926	0.262686
						R2_S4_O1	0.304732	-0.149728	0.264293			R2_S4_O1	0.154012	-0.391668	0.0338459
						R3_S4_O1	0.42287	-0.325644	0.243157			R3_S4_O1	0.188008	-0.427443	0.0408616
						R4_S4_O1	0.271072	-0.220572	0.185874			R4_S4_O1	0.126987	-0.3942	0.0609645
						R5_S4_O1	0.495295	-0.170432	0.376133			R5_S4_O1	0.269709	-0.429442	0.0927328
						R6_S4_O1	0.29397	-0.109822	0.296546			R6_S4_O1	0.0744362	-0.3249	0.128774
						R7_S4_O1	0.34152	-0.307859	0.172997			R7_S4_O1	0.154393	-0.449625	0.071192
						R8_S4_O1	0.199811	-0.252759	0.134394			R8_S4_O1	0.107997	-0.546699	0.178754
						R9_S4_O1	0.469873	-0.225673	0.325026			R9_S4_O1	0.182187	-0.49885	0.112389
						R10_S4_O1	0.384452	-0.146649	0.310435			R10_S4_O1	0.0819085	-0.444841	0.120573
						R1_S5_O1	0.73767	-0.403605	0.550459			R1_S5_O1	0.460405	-0.416107	0.274523
						R2_S5_O1	0.435001	-0.234439	0.290548			R2_S5_O1	0.165481	-0.395849	0.023864
						R3_S5_O1	0.441612	-0.266074	0.281263			R3_S5_O1	0.199477	-0.431624	0.0466111
						R4_S5_O1	0.288212	-0.175427	0.233957			R4_S5_O1	0.138456	-0.398381	0.050417
						R5_S5_O1	0.406471	-0.278301	0.244306			R5_S5_O1	0.281179	-0.433623	0.104848
						R6_S5_O1	0.225512	-0.153225	0.23644			R6_S5_O1	0.0859056	-0.329081	0.116717
						R7_S5_O1	0.265797	-0.319482	0.103137			R7_S5_O1	0.165863	-0.453806	0.0706089
						R8_S5_O1	0.219549	-0.419783	0.0461615			R8_S5_O1	0.119467	-0.55088	0.177814
						R9_S5_O1	0.488701	-0.338192	0.30509			R9_S5_O1	0.193657	-0.503031	0.11661
						R10_S5_O1	0.241186	-0.226215	0.169126			R10_S5_O1	0.0933779	-0.449022	0.112927
						R1_S6_O1	0.486625	-0.0604287	0.442572			R1_S6_O1	0.407696	-0.355131	0.222457
						R2_S6_O1	0.386299	-0.0944766	0.353354			R2_S6_O1	0.112772	-0.334872	0.0908547
						R3_S6_O1	0.454329	-0.132066	0.36877			R3_S6_O1	0.146768	-0.370647	0.0437146
						R4_S6_O1	0.375132	-0.119472	0.326443			R4_S6_O1	0.0857474	-0.337404	0.112991
						R5_S6_O1	0.547958	-0.177819	0.416572			R5_S6_O1	0.22847	-0.372647	0.0433006
						R6_S6_O1	0.265214	0.0203949	0.414338			R6_S6_O1	0.0331966	-0.268104	0.194523
						R7_S6_O1	0.412947	-0.158895	0.320438			R7_S6_O1	0.113154	-0.392829	0.0745822
						R8_S6_O1	0.352733	-0.339709	0.171778			R8_S6_O1	0.0667578	-0.489903	0.158893
						R9_S6_O1	0.534567	-0.17787	0.405013			R9_S6_O1	0.140948	-0.442054	0.0723984
						R10_S6_O1	0.335168	-0.0331468	0.383056			R10_S6_O1	0.040669	-0.388045	0.146812
						R1_S7_O1	0.251312	0.383326	0.772553			R1_S7_O1	0.40485	-0.230105	0.26784
						R2_S7_O1	0.303249	0.0953342	0.495631			R2_S7_O1	0.109926	-0.209846	0.193004
						R3_S7_O1	0.31143	0.0867865	0.489332			R3_S7_O1	0.143922	-0.245621	0.147538
						R4_S7_O1	0.220568	0.125948	0.5136			R4_S7_O1	0.0829014	-0.212378	0.203183
						R5_S7_O1	0.375022	0.176595	0.593588			R5_S7_O1	0.225624	-0.247621	0.144106
						R6_S7_O1	0.191806	0.126617	0.51322			R6_S7_O1	0.0303506	-0.143078	0.289799
						R7_S7_O1	0.256483	0.127191	0.51839			R7_S7_O1	0.110308	-0.267803	0.141647
						R8_S7_O1	0.294141	-0.0624575	0.341228			R8_S7_O1	0.0639118	-0.364877	0.125455
						R9_S7_O1	0.294772	0.143965	0.541291			R9_S7_O1	0.138102	-0.317028	0.0852981
						R10_S7_O1	0.172403	0.160169	0.546962			R10_S7_O1	0.037823	-0.263019	0.194072
						R1_S8_O1	0.457896	-0.015279	0.459344			R1_S8_O1	0.461142	-0.407945	0.2745
						R2_S8_O1	0.302616	-0.143223	0.269226			R2_S8_O1	0.166218	-0.387687	0.0212841
						R3_S8_O1	0.327881	-0.199514	0.233901			R3_S8_O1	0.200214	-0.423462	0.0390154
						R4_S8_O1	0.269797	-0.0536912	0.342922			R4_S8_O1	0.139193	-0.390219	0.0484172
						R5_S8_O1	0.357259	-0.154851	0.287277			R5_S8_O1	0.281916	-0.425461	0.10213
						R6_S8_O1	0.22904	-0.0797159	0.309672			R6_S8_O1	0.0866426	-0.320918	0.120329
						R7_S8_O1	0.317759	-0.2136	0.21656			R7_S8_O1	0.1666	-0.445643	0.0626385
						R8_S8_O1	0.194842	-0.231957	0.154804			R8_S8_O1	0.120204	-0.542718	0.170008
						R9_S8_O1	0.416939	-0.170556	0.315155			R9_S8_O1	0.194394	-0.494869	0.108505
						R10_S8_O1	0.343663	-0.0850241	0.339609			R10_S8_O1	0.094115	-0.44086	0.107989
						R1_S9_O1	0.524553	0.138696	0.624134			R1_S9_O1	0.450421	-0.222508	0.309939
						R2_S9_O1	0.13905	0.111366	0.5003			R2_S9_O1	0.155497	-0.20225	0.187088
						R3_S9_O1	0.234472	-0.0182274	0.371344			R3_S9_O1	0.189493	-0.238025	0.148574
						R4_S9_O1	0.150729	0.118402	0.506322			R4_S9_O1	0.128472	-0.204782	0.191137
						R5_S9_O1	0.386459	0.0174666	0.450392			R5_S9_O1	0.271195	-0.240024	0.168788
						R6_S9_O1	0.147697	0.0101871	0.398761			R6_S9_O1	0.0759217	-0.135482	0.274767
						R7_S9_O1	0.314698	-0.0404581	0.368768			R7_S9_O1	0.155879	-0.260207	0.130268
						R8_S9_O1	0.17037	-0.104509	0.282594			R8_S9_O1	0.109483	-0.357281	0.0833148
						R9_S9_O1	0.382379	0.00534908	0.437722			R9_S9_O1	0.183673	-0.309432	0.0772465
						R10_S9_O1	0.220083	0.0728102	0.460551			R10_S9_O1	0.083394	-0.255423	0.16744
						R1_S10_O1	0.442211	0.234435	0.671236			R1_S10_O1	0.41099	-0.243036	0.265642
						R2_S10_O1	0.235192	0.0541403	0.443301			R2_S10_O1	0.116067	-0.222777	0.178695
						R3_S10_O1	0.33061	-0.0467604	0.36874			R3_S10_O1	0.150063	-0.258553	0.133386
						R4_S10_O1	0.247663	0.139881	0.529896			R4_S10_O1	0.0890419	-0.22531	0.188941
						R5_S10_O1	0.373834	-0.0264065	0.405535			R5_S10_O1	0.231764	-0.260552	0.133589
						R6_S10_O1	0.214915	0.014832	0.402354			R6_S10_O1	0.0364911	-0.156009	0.27561
						R7_S10_O1	0.294314	0.0680874	0.467057			R7_S10_O1	0.116448	-0.280734	0.127472
						R8_S10_O1	0.181879	-0.105449	0.281192			R8_S10_O1	0.0700523	-0.377808	0.117749
						R9_S10_O1	0.398864	0.00305111	0.443286			R9_S10_O1	0.144242	-0.32996	0.0712422
						R10_S10_O1	0.288083	0.107016	0.503751			R10_S10_O1	0.0439635	-0.27595	0.181205
						R1_S1_O2	0.410615	-0.329227	0.230395			R1_S1_O2	0.433693	-0.20108	0.308279
						R2_S1_O2	0.250275	-0.195015	0.201602			R2_S1_O2	0.13877	-0.180822	0.211449
						R3_S1_O2	0.247149	-0.321179	0.0885383			R3_S1_O2	0.172766	-0.216597	0.170623
						R4_S1_O2	0.212176	-0.282233	0.107236			R4_S1_O2	0.111745	-0.183354	0.216882
						R5_S1_O2	0.364907	-0.312276	0.192365			R5_S1_O2	0.254467	-0.218596	0.180855
						R6_S1_O2	0.189656	-0.222933	0.163667			R6_S1_O2	0.0591941	-0.114054	0.301213
						R7_S1_O2	0.178801	-0.275611	0.111313			R7_S1_O2	0.139151	-0.238778	0.155505
						R8_S1_O2	0.0960911	-0.342851	0.101309			R8_S1_O2	0.0927552	-0.335853	0.10745
						R9_S1_O2	0.298499	-0.203742	0.213912			R9_S1_O2	0.166945	-0.288004	0.100696
						R10_S1_O2	0.186182	-0.224745	0.161845			R10_S1_O2	0.0666665	-0.233995	0.194623
						R1_S2_O2	0.340103	-0.369236	0.153611			R1_S2_O2	0.428701	-0.4121	0.242573
						R2_S2_O2	0.0791919	-0.226394	0.193355			R2_S2_O2	0.133778	-0.391842	0.0539525
						R3_S2_O2	0.210887	-0.268862	0.120029			R3_S2_O2	0.167774	-0.427617	0.0455159
						R4_S2_O2	0.131431	-0.267328	0.131769			R4_S2_O2	0.106753	-0.394374	0.0810957
						R5_S2_O2	0.278875	-0.273394	0.145487			R5_S2_O2	0.249475	-0.429616	0.0754708
						R6_S2_O2	0.0723099	-0.212812	0.208471			R6_S2_O2	0.0542024	-0.325074	0.146782
						R7_S2_O2	0.100373	-0.294286	0.126908			R7_S2_O2	0.134159	-0.449798	0.0826942
						R8_S2_O2	0.0348787	-0.289177	0.181035			R8_S2_O2	0.0877636	-0.546873	0.18877
						R9_S2_O2	0.267622	-0.337431	0.0940207			R9_S2_O2	0.161953	-0.499024	0.115299
						R10_S2_O2	0.117649	-0.205008	0.19454			R10_S2_O2	0.0616748	-0.445015	0.138706
						R1_S3_O2	0.177515	0.267152	0.653814			R1_S3_O2	0.437728	0.090376	0.538627
						R2_S3_O2	0.140911	0.0799909	0.468894			R2_S3_O2	0.142805	0.110634	0.499222
						R3_S3_O2	0.174049	0.00105058	0.387868			R3_S3_O2	0.176801	0.0748591	0.461568
						R4_S3_O2	0.103491	0.0604376	0.454844			R4_S3_O2	0.11578	0.108102	0.499856
						R5_S3_O2	0.169459	0.0895135	0.47644			R5_S3_O2	0.258503	0.0728601	0.464903
						R6_S3_O2	0.0905037	0.174192	0.5691			R6_S3_O2	0.0632296	0.177403	0.577511
						R7_S3_O2	0.111005	0.0125353	0.40638			R7_S3_O2	0.143187	0.0526779	0.44149
						R8_S3_O2	0.11427	-0.0560688	0.338526			R8_S3_O2	0.0967907	-0.0443966	0.354001
						R9_S3_O2	0.161433	0.101415	0.488695			R9_S3_O2	0.170981	0.00345212	0.390386
						R10_S3_O2	0.125537	0.0859651	0.476592			R10_S3_O2	0.0707019	0.0574614	0.459144
						R1_S4_O2	0.382976	-0.0906759	0.354659			R1_S4_O2	0.491748	-0.0935449	0.42244
						R2_S4_O2	0.120806	-0.104994	0.289376			R2_S4_O2	0.196825	-0.0732864	0.313438
						R3_S4_O2	0.23549	-0.147629	0.243733			R3_S4_O2	0.230821	-0.109062	0.280888
						R4_S4_O2	0.1342	-0.0773359	0.313805			R4_S4_O2	0.1698	-0.0758187	0.311269
						R5_S4_O2	0.289457	-0.106727	0.297861			R5_S4_O2	0.312523	-0.111061	0.302574
						R6_S4_O2	0.194313	-0.116149	0.270522			R6_S4_O2	0.11725	-0.00651835	0.3865
						R7_S4_O2	0.175691	-0.107817	0.279017			R7_S4_O2	0.197207	-0.131243	0.255528
						R8_S4_O2	0.0849341	-0.211038	0.203301			R8_S4_O2	0.150811	-0.228317	0.162459
						R9_S4_O2	0.295291	-0.141151	0.268072			R9_S4_O2	0.225001	-0.180469	0.209505
						R10_S4_O2	0.114171	-0.10041	0.295415			R10_S4_O2	0.124722	-0.12646	0.267588
						R1_S5_O2	0.295868	-0.24109	0.181433			R1_S5_O2	0.503218	-0.0977259	0.427942
						R2_S5_O2	0.156951	-0.14382	0.244677			R2_S5_O2	0.208295	-0.0774674	0.309818
						R3_S5_O2	0.17332	-0.148647	0.238359			R3_S5_O2	0.242291	-0.113243	0.278785
						R4_S5_O2	0.215656	-0.13693	0.251241			R4_S5_O2	0.18127	-0.0799996	0.306648
						R5_S5_O2	0.267175	-0.170291	0.230511			R5_S5_O2	0.323992	-0.115242	0.303751
						R6_S5_O2	0.065769	-0.141595	0.273555			R6_S5_O2	0.128719	-0.0106993	0.38045
						R7_S5_O2	0.178193	-0.183776	0.203022			R7_S5_O2	0.208676	-0.135424	0.252055
						R8_S5_O2	-0.118757	-0.368984	0.306737			R8_S5_O2	0.16228	-0.232498	0.156133
						R9_S5_O2	0.266583	-0.172113	0.228597			R9_S5_O2	0.23647	-0.18465	0.207795
						R10_S5_O2	0.176517	-0.107089	0.279711			R10_S5_O2	0.136191	-0.13064	0.261032
						R1_S6_O2	0.398229	-0.169431	0.302611			R1_S6_O2	0.450509	-0.036749	0.43769
						R2_S6_O2	0.214452	-0.110011	0.277887			R2_S6_O2	0.155586	-0.0164905	0.371466
						R3_S6_O2	0.239411	-0.187146	0.206091			R3_S6_O2	0.189582	-0.0522659	0.334326
						R4_S6_O2	0.220631	-0.163599	0.225438			R4_S6_O2	0.128561	-0.0190228	0.372254
						R5_S6_O2	0.279212	-0.259867	0.15644			R5_S6_O2	0.271283	-0.054265	0.342725
						R6_S6_O2	0.139655	-0.114325	0.276428			R6_S6_O2	0.07601	0.0502776	0.450858
						R7_S6_O2	0.170988	-0.123021	0.26408			R7_S6_O2	0.155967	-0.0744471	0.313724
						R8_S6_O2	0.231209	-0.155112	0.235569			R8_S6_O2	0.109571	-0.171522	0.228738
						R9_S6_O2	0.280175	-0.162394	0.242601			R9_S6_O2	0.183761	-0.123673	0.262939
						R10_S6_O2	0.174072	-0.119091	0.26783			R10_S6_O2	0.0834823	-0.0696636	0.333547
						R1_S7_O2	0.185097	0.182479	0.569069			R1_S7_O2	0.447663	0.0882769	0.541472
						R2_S7_O2	0.101589	0.0835407	0.477907			R2_S7_O2	0.15274	0.108535	0.496338
						R3_S7_O2	0.111118	0.0825157	0.475274			R3_S7_O2	0.186736	0.0727601	0.459346
						R4_S7_O2	0.0604997	0.0364565	0.441686			R4_S7_O2	0.125715	0.106003	0.496445
						R5_S7_O2	0.188555	0.0601413	0.446728			R5_S7_O2	0.268437	0.070761	0.464457
						R6_S7_O2	0.0123123	0.0573644	0.477256			R6_S7_O2	0.073164	0.175304	0.573398
						R7_S7_O2	0.104986	0.0881474	0.481846			R7_S7_O2	0.153121	0.0505788	0.438512
						R8_S7_O2	0.0715778	-0.024311	0.380361			R8_S7_O2	0.106725	-0.0464956	0.349544
						R9_S7_O2	0.155587	0.104942	0.492561			R9_S7_O2	0.180915	0.00135306	0.387994
						R10_S7_O2	0.0689703	0.0812813	0.482641			R10_S7_O2	0.0806363	0.0553623	0.454678
						R1_S8_O2	0.237881	-0.0754952	0.315147			R1_S8_O2	0.503955	-0.0895635	0.43403
						R2_S8_O2	0.133047	-0.0295332	0.361176			R2_S8_O2	0.209032	-0.069305	0.318012
						R3_S8_O2	0.256958	-0.141298	0.254938			R3_S8_O2	0.243028	-0.10508	0.286934
						R4_S8_O2	0.184278	-0.0351348	0.351465			R4_S8_O2	0.182007	-0.0718373	0.314795
						R5_S8_O2	0.298799	-0.150372	0.261132			R5_S8_O2	0.324729	-0.107079	0.311388
						R6_S8_O2	0.136985	-0.0226462	0.367424			R6_S8_O2	0.129456	-0.00253695	0.388406
						R7_S8_O2	0.142963	-0.136938	0.253584			R7_S8_O2	0.209413	-0.127262	0.26025
						R8_S8_O2	0.133775	-0.187313	0.206381			R8_S8_O2	0.163017	-0.224336	0.164082
[truncated: 822 more rows]
